# Supplementary material for: Further contributions to the aleocharine fauna of the Yukon Territory, Canada (Coleoptera, Staphylinidae)
Source: Zookeys. 2012 Apr 26;(186):207–37. doi: 10.3897/zookeys.186.2674 (PMC3349195; doi:10.3897/zookeys.186.2674)
Supplement: XML Treatment for Calodera parviceps [file zookeys.186.2674-treatment1.xml]

<!DOCTYPE tp:taxon-treatment
  PUBLIC "-//TaxonX//DTD Taxonomic Treatment Publishing DTD v0 20100105//EN" "tax-treatment-NSO.dtd">
<tp:taxon-treatment xmlns:tp="http://www.plazi.org/taxpub"><tp:treatment-meta><mixed-citation publication-type="journal"><person-group><name><surname>Klimaszewski</surname><given-names>Jan</given-names></name><name><surname>Godin</surname><given-names>Benoit</given-names></name><name><surname>Bourdon</surname><given-names>Caroline</given-names></name></person-group><article-title>Further contributions to the aleocharine fauna of the Yukon Territory, Canada (Coleoptera, Staphylinidae)</article-title><source>Zookeys</source><day>26</day><month>4</month><year>2012</year><volume>2012</volume><issue>186</issue><fpage>207</fpage><lpage>237</lpage><pub-id pub-id-type="doi">10.3897/zookeys.186.2674</pub-id></mixed-citation></tp:treatment-meta><tp:nomenclature><tp:taxon-name>
                            <tp:taxon-name-part taxon-name-part-type="genus">Calodera</tp:taxon-name-part>
                            <tp:taxon-name-part taxon-name-part-type="species">parviceps</tp:taxon-name-part>
                        <object-id xmlns:xlink="http://www.w3.org/1999/xlink" xlink:type="simple">http://species-id.net/wiki/Calodera_parviceps</object-id>
								</tp:taxon-name><tp:taxon-authority>(Casey)</tp:taxon-authority><xref ref-type="bibr" rid="B3">Figs 1–10 in Assing 2008</xref></tp:nomenclature><tp:treatment-sec sec-type="Distribution"><title>Distribution.</title><table-wrap position="float" orientation="portrait" id="T1"><table><tbody><tr><th rowspan="1" colspan="1">Origin</th><th rowspan="1" colspan="1">Nearctic</th></tr><tr><td rowspan="1" colspan="1">Nearctic distribution</td><td rowspan="1" colspan="1">Canada: NS, NB, ON, YT; USA: RI</td></tr><tr><td rowspan="1" colspan="1">YT distribution</td><td rowspan="1" colspan="1">YUKON (NTR): Whitehorse, Paddy’s Pond, 60.7067, -135.0917, 6.V.2007, 649 m, litter sifting, mixed aspen and white spruce forest, B. Godin (ECW, LFC) 2 females</td></tr><tr><td rowspan="1" colspan="1">References</td><td rowspan="1" colspan="1"><xref ref-type="bibr" rid="B7">Casey 1894</xref>, <xref ref-type="bibr" rid="B2">Assing 2002</xref>, <xref ref-type="bibr" rid="B3">2008</xref></td></tr></tbody></table></table-wrap></tp:treatment-sec><ref-list><ref id="B3"><mixed-citation xmlns:xlink="http://www.w3.org/1999/xlink" xlink:type="simple"><person-group><name name-style="western"><surname>Assing</surname><given-names>V</given-names></name></person-group> (<year>2008</year>)<article-title> The genus <italic>Calodera</italic> Mannerheim in Canada (Insecta, Coleoptera, Staphylinidae, Aleocharinae).</article-title><source>ZooKeys </source><volume>2</volume>: <fpage>203</fpage>-<lpage>208</lpage>. doi: <ext-link ext-link-type="uri" xlink:href="http://dx.doi.org/10.3897/zookeys.2.6" xlink:type="simple">10.3897/zookeys.2.6</ext-link></mixed-citation></ref><ref id="B7"><mixed-citation xmlns:xlink="http://www.w3.org/1999/xlink" xlink:type="simple"><person-group><name name-style="western"><surname>Casey</surname><given-names>TL</given-names></name></person-group> (<year>1894</year>) <article-title>Coleopterological Notices. V</article-title>. <source>Annals of the New York Academy of Sciences</source><volume>7</volume>: <fpage>281</fpage>–<lpage>606</lpage>, pl. 1.</mixed-citation></ref><ref id="B2"><mixed-citation xmlns:xlink="http://www.w3.org/1999/xlink" xlink:type="simple"><person-group><name name-style="western"><surname>Assing</surname><given-names>V</given-names></name></person-group> (<year>2002</year>)<article-title> A taxonomic and phylogenetic revision of <italic>Amarochara</italic> Thomson. I. The species of the Holarctic region (Coleoptera: Staphylinidae, Aleocharinae, Oxypodini).</article-title><source>Beiträge zur Entomologie, Keltern </source><volume>52</volume>: <fpage>111</fpage>-<lpage>204</lpage>.</mixed-citation></ref></ref-list></tp:taxon-treatment>
