# Supplementary material for: Further contributions to the aleocharine fauna of the Yukon Territory, Canada (Coleoptera, Staphylinidae)
Source: Zookeys. 2012 Apr 26;(186):207–37. doi: 10.3897/zookeys.186.2674 (PMC3349195; doi:10.3897/zookeys.186.2674)
Supplement: XML Treatment for Gnathusa tenuicornis [file zookeys.186.2674-treatment3.xml]

<!DOCTYPE tp:taxon-treatment
  PUBLIC "-//TaxonX//DTD Taxonomic Treatment Publishing DTD v0 20100105//EN" "tax-treatment-NSO.dtd">
<tp:taxon-treatment xmlns:tp="http://www.plazi.org/taxpub"><tp:treatment-meta><mixed-citation publication-type="journal"><person-group><name><surname>Klimaszewski</surname><given-names>Jan</given-names></name><name><surname>Godin</surname><given-names>Benoit</given-names></name><name><surname>Bourdon</surname><given-names>Caroline</given-names></name></person-group><article-title>Further contributions to the aleocharine fauna of the Yukon Territory, Canada (Coleoptera, Staphylinidae)</article-title><source>Zookeys</source><day>26</day><month>4</month><year>2012</year><volume>2012</volume><issue>186</issue><fpage>207</fpage><lpage>237</lpage><pub-id pub-id-type="doi">10.3897/zookeys.186.2674</pub-id></mixed-citation></tp:treatment-meta><tp:nomenclature><tp:taxon-name>
                            <tp:taxon-name-part taxon-name-part-type="genus">Gnathusa</tp:taxon-name-part>
                            <tp:taxon-name-part taxon-name-part-type="species">tenuicornis</tp:taxon-name-part>
                        <object-id xmlns:xlink="http://www.w3.org/1999/xlink" xlink:type="simple">http://species-id.net/wiki/Gnathusa_tenuicornis</object-id>
								</tp:taxon-name><tp:taxon-authority>Fenyes</tp:taxon-authority><xref ref-type="fig" rid="F2">Figs 2</xref><xref ref-type="fig" rid="F3">15</xref></tp:nomenclature><tp:treatment-sec sec-type="Distribution"><title>Distribution.</title><table-wrap position="float" orientation="portrait" id="T3"><table><tbody><tr><td rowspan="1" colspan="1">Origin</td><td rowspan="1" colspan="1">Nearctic</td></tr><tr><td rowspan="1" colspan="1">Nearctic distribution</td><td rowspan="1" colspan="1">Canada: YT, BC; USA: AK, CA</td></tr><tr><td rowspan="1" colspan="1">YT distribution</td><td rowspan="1" colspan="1">YUKON (NTR): Whitehorse, Paddy’s Pond, 60.7067, -135.0917, 6.V.2007, 649 m, litter sifting, mixed aspen and white spruce forest, B. Godin (ECW) 1 male</td></tr><tr><td rowspan="1" colspan="1">References</td><td rowspan="1" colspan="1"><xref ref-type="bibr" rid="B12">Fenyes 1921</xref>, <xref ref-type="bibr" rid="B6">Campbell and Davies 1991</xref>, <xref ref-type="bibr" rid="B13">Gouix and Klimaszewski 2007</xref>, <xref ref-type="bibr" rid="B33">Moore and Legner 1975</xref>, <xref ref-type="bibr" rid="B18">Klimaszewski and Winchester 2002</xref></td></tr></tbody></table></table-wrap><fig id="F2" position="float" orientation="portrait"><label>Figures 7–12.</label><caption><p>Body images in dorsal view: <bold>7</bold> <italic><tp:taxon-name>Atheta (Microdota) microelytrata</tp:taxon-name></italic> Klimaszewski &amp; Godin, sp. n. <bold>8</bold> <italic><tp:taxon-name>Atheta (Microdota) riparia</tp:taxon-name></italic> Klimaszewski &amp; Godin, sp. n. <bold>9</bold> <italic><tp:taxon-name>Philhygra pseudolarsoni</tp:taxon-name></italic> Klimaszewski &amp; Godin, sp. n. <bold>10</bold> <italic><tp:taxon-name>Philhygra terrestris</tp:taxon-name></italic> Klimaszewski &amp; Godin, sp. n. <bold>11</bold> <italic><tp:taxon-name>Boreophilia herschelensis</tp:taxon-name></italic> Klimaszewski and Godin, sp. n. <bold>12</bold> <italic><tp:taxon-name>Boreophilia davidgei</tp:taxon-name></italic> Klimaszewski &amp; Godin, sp. n.</p></caption><graphic xmlns:xlink="http://www.w3.org/1999/xlink" xlink:href="ZooKeys-186-207-g002.jpg" position="float" orientation="portrait" xlink:type="simple"/></fig></tp:treatment-sec><tp:treatment-sec><!--Section generated to contain objects referenced in tp:taxon-treatment.--><fig id="F3" position="float" orientation="portrait"><label>Figures 13–21.</label><caption><p>Median lobe of aedeagus and spermatheca in lateral view of <italic><tp:taxon-name>Gnathusa eva</tp:taxon-name></italic> Fenyes <bold>13, 14</bold> <italic><tp:taxon-name>Gnathusa tenuicornis</tp:taxon-name></italic> Fenyes <bold>15</bold> <italic><tp:taxon-name>Ocyusa yukonensis</tp:taxon-name></italic> Klimaszewski &amp; Godin, sp. n. <bold>16</bold> <italic><tp:taxon-name>Acrotona horwoodae</tp:taxon-name></italic> Klimaszewski &amp; Godin, sp. n. <bold>17, 18</bold> <italic><tp:taxon-name>Amischa praelonga</tp:taxon-name></italic> (Casey) <bold>19</bold> <italic><tp:taxon-name>Atheta (Datomicra) whitehorsensis</tp:taxon-name></italic> Klimaszewski &amp; Godin, sp. n. <bold>20, 21</bold>.</p></caption><graphic xmlns:xlink="http://www.w3.org/1999/xlink" xlink:href="ZooKeys-186-207-g003.jpg" position="float" orientation="portrait" xlink:type="simple"/></fig></tp:treatment-sec><ref-list><ref id="B12"><mixed-citation xmlns:xlink="http://www.w3.org/1999/xlink" xlink:type="simple"><person-group><name name-style="western"><surname>Fenyes</surname><given-names>A</given-names></name></person-group> (<year>1921</year>)<article-title> New genera and species of Aleocharinae with a polytomic synopsis of the tribes.</article-title><source>Bulletin of the Museum of Comparative Zoology </source><volume>65</volume> (<issue>2</issue>): <fpage>17</fpage>-<lpage>36</lpage>.</mixed-citation></ref><ref id="B6"><mixed-citation xmlns:xlink="http://www.w3.org/1999/xlink" xlink:type="simple"><person-group><name name-style="western"><surname>Campbell</surname><given-names>JM</given-names></name><name name-style="western"><surname>Davies</surname><given-names>A</given-names></name></person-group> (<year>1991</year>)<article-title> Family Staphylinidae. Rove beetles.</article-title> In: <person-group><name name-style="western"><surname>Bousquet</surname><given-names>Y</given-names></name></person-group> (<role>Ed.</role>). <issue-title>Checklist of beetles of Canada and Alaska.</issue-title><source>Publication 1861/E, Agriculture Canada, Ottawa, Ontario</source>: <fpage>86</fpage>-<lpage>124</lpage>.</mixed-citation></ref><ref id="B13"><mixed-citation xmlns:xlink="http://www.w3.org/1999/xlink" xlink:type="simple"><!--PageBreak--><person-group><name name-style="western"><surname>Gouix</surname><given-names>N</given-names></name><name name-style="western"><surname>Klimaszewski</surname><given-names>J</given-names></name></person-group> (<year>2007</year>)<source> Catalogue of aleocharine rove beetles of Canada and Alaska (Coleoptera, Staphylinidae, Aleocharinae). Pensoft Series Faunistica 65.</source><publisher-name>Pensoft Publishers, Sofia</publisher-name>, <publisher-loc>Bulgaria</publisher-loc>, <lpage>165</lpage> pp.</mixed-citation></ref><ref id="B33"><mixed-citation xmlns:xlink="http://www.w3.org/1999/xlink" xlink:type="simple"><person-group><name name-style="western"><surname>Moore</surname><given-names>I</given-names></name><name name-style="western"><surname>Legner</surname><given-names>EF</given-names></name></person-group> (<year>1975</year>)<article-title> A catalogue of the Staphylinidae of America north of Mexico (Coleoptera)</article-title>. <source> University of California Division of Agricultural Sciences. Special Publication No. </source><volume>3015</volume>: <fpage>1</fpage>-<lpage>514</lpage>.</mixed-citation></ref><ref id="B18"><mixed-citation xmlns:xlink="http://www.w3.org/1999/xlink" xlink:type="simple"><person-group><name name-style="western"><surname>Klimaszewski</surname><given-names>J</given-names></name><name name-style="western"><surname>Winchester</surname><given-names>NN</given-names></name></person-group> (<year>2002</year>)<article-title> Aleocharine rove beetles (Coleoptera Staphylinidae) of the ancient Sitka spruce forest on Vancouver Island, British Columbia, Canada.</article-title><source>Mémoires de la Société royale belge d’Entomologie </source><volume>40</volume>: <fpage>3</fpage>-<lpage>126</lpage>.</mixed-citation></ref></ref-list></tp:taxon-treatment>
