# Supplementary material for: Further contributions to the aleocharine fauna of the Yukon Territory, Canada (Coleoptera, Staphylinidae)
Source: Zookeys. 2012 Apr 26;(186):207–37. doi: 10.3897/zookeys.186.2674 (PMC3349195; doi:10.3897/zookeys.186.2674)
Supplement: XML Treatment for Ocyusa yukonensis [file zookeys.186.2674-treatment4.xml]

<!DOCTYPE tp:taxon-treatment
  PUBLIC "-//TaxonX//DTD Taxonomic Treatment Publishing DTD v0 20100105//EN" "tax-treatment-NSO.dtd">
<tp:taxon-treatment xmlns:tp="http://www.plazi.org/taxpub"><tp:treatment-meta><mixed-citation publication-type="journal"><person-group><name><surname>Klimaszewski</surname><given-names>Jan</given-names></name><name><surname>Godin</surname><given-names>Benoit</given-names></name><name><surname>Bourdon</surname><given-names>Caroline</given-names></name></person-group><article-title>Further contributions to the aleocharine fauna of the Yukon Territory, Canada (Coleoptera, Staphylinidae)</article-title><source>Zookeys</source><day>26</day><month>4</month><year>2012</year><volume>2012</volume><issue>186</issue><fpage>207</fpage><lpage>237</lpage><pub-id pub-id-type="doi">10.3897/zookeys.186.2674</pub-id></mixed-citation></tp:treatment-meta><tp:nomenclature><tp:taxon-name>
                            <tp:taxon-name-part taxon-name-part-type="genus">Ocyusa</tp:taxon-name-part>
                            <tp:taxon-name-part taxon-name-part-type="species">yukonensis</tp:taxon-name-part>
                        <object-id xmlns:xlink="http://www.w3.org/1999/xlink" xlink:type="simple">urn:lsid:zoobank.org:act:CAF7FE71-43FD-4C09-9B9C-FE58D3D72F29</object-id>
								<object-id xmlns:xlink="http://www.w3.org/1999/xlink" xlink:type="simple">http://species-id.net/wiki/Ocyusa_yukonensis</object-id>
								</tp:taxon-name><tp:taxon-authority>Klimaszewski &amp; Godin</tp:taxon-authority><tp:taxon-status xmlns:xlink="http://www.w3.org/1999/xlink" xlink:type="simple">sp. n.</tp:taxon-status><xref ref-type="fig" rid="F1">Figs 3</xref><xref ref-type="fig" rid="F3">16</xref><xref ref-type="fig" rid="F5">32, 33</xref></tp:nomenclature><tp:treatment-sec sec-type="Holotype"><title>Holotype</title><p>(male)<bold>.</bold> Canada, Yukon, EMAN Plot (Ecological Monitoring and Assessment Network), mature white spruce and feathermoss forest, 60.5963, -134.9522, 8.VII.2003, 738 m, yellow pitfall trap (LMKM31Y), (LFC).
                        </p></tp:treatment-sec><tp:treatment-sec sec-type="Paratype"><title>Paratype.</title><p>Yukon, EMAN Plot, 60.5963, -134.9522, 24.VII.2003, 738 m, black pitfall trap (LMKM31B), (ECW) 1 male.</p></tp:treatment-sec><tp:treatment-sec sec-type="Etymology"><title>Etymology.</title><p><italic><tp:taxon-name>Yukonensis -</tp:taxon-name></italic> a Latin adjective derived from the Yukon Territory, Canada.
                        </p></tp:treatment-sec><tp:treatment-sec sec-type="Diagnosis"><title>Diagnosis.</title><p>Body small, subparallel, robust, uniformly dark brown, almost black; length 2.8–3.0 mm; head round in outline and almost as wide as pronotum; antennae with article 4 subquadrate, 5–10 moderately transverse, increasingly wider apicad; pronotum transverse, angular posteriad and slightly narrower than maximum width of elytra; abdomen subparallel, at base as wide as elytra (<xref ref-type="fig" rid="F1">Fig. 3</xref>). MALE: male tergite 8 widely truncate apically (<xref ref-type="fig" rid="F5">Fig. 32</xref>); sternite 8 slightly produced at apex (<xref ref-type="fig" rid="F5">Fig. 33</xref>); median lobe of aedeagus as illustrated (<xref ref-type="fig" rid="F3">Fig. 16</xref>). FEMALE: unknown.
                        </p></tp:treatment-sec><tp:treatment-sec sec-type="Distribution"><title>Distribution.</title><p>This native Nearctic species is known only from the type locality in the Yukon.</p></tp:treatment-sec><tp:treatment-sec sec-type="Bionomics"><title>Bionomics.</title><p>Two adults were collected in July.</p><fig id="F3" position="float" orientation="portrait"><label>Figures 13–21.</label><caption><p>Median lobe of aedeagus and spermatheca in lateral view of <italic><tp:taxon-name>Gnathusa eva</tp:taxon-name></italic> Fenyes <bold>13, 14</bold> <italic><tp:taxon-name>Gnathusa tenuicornis</tp:taxon-name></italic> Fenyes <bold>15</bold> <italic><tp:taxon-name>Ocyusa yukonensis</tp:taxon-name></italic> Klimaszewski &amp; Godin, sp. n. <bold>16</bold> <italic><tp:taxon-name>Acrotona horwoodae</tp:taxon-name></italic> Klimaszewski &amp; Godin, sp. n. <bold>17, 18</bold> <italic><tp:taxon-name>Amischa praelonga</tp:taxon-name></italic> (Casey) <bold>19</bold> <italic><tp:taxon-name>Atheta (Datomicra) whitehorsensis</tp:taxon-name></italic> Klimaszewski &amp; Godin, sp. n. <bold>20, 21</bold>.</p></caption><graphic xmlns:xlink="http://www.w3.org/1999/xlink" xlink:href="ZooKeys-186-207-g003.jpg" position="float" orientation="portrait" xlink:type="simple"/></fig></tp:treatment-sec><tp:treatment-sec><!--Section generated to contain objects referenced in tp:taxon-treatment.--><fig id="F1" position="float" orientation="portrait"><label>Figures 1–6.</label><caption><p>Body images in dorsal view: <bold>1</bold> <italic><tp:taxon-name>Gnathusa eva</tp:taxon-name></italic> Fenyes <bold>2</bold> <italic><tp:taxon-name>Gnathusa tenuicornis</tp:taxon-name></italic> Fenyes <bold>3</bold> <italic><tp:taxon-name>Ocyusa yukonensis</tp:taxon-name></italic> Klimaszewski &amp; Godin, sp. n. <bold>4</bold> <italic><tp:taxon-name>Acrotona horwoodae</tp:taxon-name></italic> Klimaszewski &amp; Godin, sp. n. <bold>5</bold> <italic><tp:taxon-name>Amischa praelonga</tp:taxon-name></italic> (Casey) <bold>6</bold> <italic><tp:taxon-name>Atheta (Datomicra) whitehorsensis</tp:taxon-name></italic> Klimaszewski &amp; Godin, sp. n.</p></caption><graphic xmlns:xlink="http://www.w3.org/1999/xlink" xlink:href="ZooKeys-186-207-g001.jpg" position="float" orientation="portrait" xlink:type="simple"/></fig><fig id="F5" position="float" orientation="portrait"><label>Figures 32–43.</label><caption><p>Male and female tergite and sternite 8: <italic><tp:taxon-name>Ocyusa yukonensis</tp:taxon-name></italic> Klimaszewski &amp; Godin, sp. n. <bold>32, 33</bold> male; <italic><tp:taxon-name>Acrotona horwoodae</tp:taxon-name></italic> Klimaszewski &amp; Godin, sp. n. <bold>34, 35</bold>, male <bold>36, 37</bold>, female <italic><tp:taxon-name>Amischa praelonga</tp:taxon-name></italic> (Casey) <bold>38, 39</bold> female; <italic><tp:taxon-name>Atheta (Datomicra) whitehorsensis</tp:taxon-name></italic> Klimaszewski &amp; Godin, sp. n.  <bold>40, 41</bold> male <bold>42, 43</bold> female.</p></caption><graphic xmlns:xlink="http://www.w3.org/1999/xlink" xlink:href="ZooKeys-186-207-g005.jpg" position="float" orientation="portrait" xlink:type="simple"/></fig></tp:treatment-sec></tp:taxon-treatment>
