# Supplementary material for: Further contributions to the aleocharine fauna of the Yukon Territory, Canada (Coleoptera, Staphylinidae)
Source: Zookeys. 2012 Apr 26;(186):207–37. doi: 10.3897/zookeys.186.2674 (PMC3349195; doi:10.3897/zookeys.186.2674)
Supplement: XML Treatment for Gyrophaena criddlei [file zookeys.186.2674-treatment8.xml]

<!DOCTYPE tp:taxon-treatment
  PUBLIC "-//TaxonX//DTD Taxonomic Treatment Publishing DTD v0 20100105//EN" "tax-treatment-NSO.dtd">
<tp:taxon-treatment xmlns:tp="http://www.plazi.org/taxpub"><tp:treatment-meta><mixed-citation publication-type="journal"><person-group><name><surname>Klimaszewski</surname><given-names>Jan</given-names></name><name><surname>Godin</surname><given-names>Benoit</given-names></name><name><surname>Bourdon</surname><given-names>Caroline</given-names></name></person-group><article-title>Further contributions to the aleocharine fauna of the Yukon Territory, Canada (Coleoptera, Staphylinidae)</article-title><source>Zookeys</source><day>26</day><month>4</month><year>2012</year><volume>2012</volume><issue>186</issue><fpage>207</fpage><lpage>237</lpage><pub-id pub-id-type="doi">10.3897/zookeys.186.2674</pub-id></mixed-citation></tp:treatment-meta><tp:nomenclature><tp:taxon-name>
                            <tp:taxon-name-part taxon-name-part-type="genus">Gyrophaena</tp:taxon-name-part>
                            <tp:taxon-name-part taxon-name-part-type="species">criddlei</tp:taxon-name-part>
                        <object-id xmlns:xlink="http://www.w3.org/1999/xlink" xlink:type="simple">http://species-id.net/wiki/Gyrophaena_criddlei</object-id>
								</tp:taxon-name><tp:taxon-authority>Casey</tp:taxon-authority><xref ref-type="bibr" rid="B23">Figs 16, 107–110, in Klimaszewski et al. 2009</xref></tp:nomenclature><tp:treatment-sec sec-type="Distribution"><title>Distribution.</title><table-wrap position="float" orientation="portrait" id="T7"><table><tbody><tr><td rowspan="1" colspan="1">Origin</td><td rowspan="1" colspan="1">Nearctic</td></tr><tr><td rowspan="1" colspan="1">Distribution</td><td rowspan="1" colspan="1">Canada: NL, NB, MB, YT </td></tr><tr><td rowspan="1" colspan="1">YT distribution</td><td rowspan="1" colspan="1">YUKON (NTR): Watson Lake – Watson Creek, 60.12723, -128.8053, 16. VIII.2007, 697 m, mushrooms, B. Godin (LFC) 1 female; Granger, 60.7078, 135.0971, 25.VIII.2007, 657 m, B. Godin (LFC) 1 female.</td></tr><tr><td rowspan="1" colspan="1">References</td><td rowspan="1" colspan="1"><xref ref-type="bibr" rid="B35">Seevers 1951</xref>, <xref ref-type="bibr" rid="B13">Gouix and Klimaszewski 2007</xref>, <xref ref-type="bibr" rid="B23">Klimaszewski et al. 2009</xref>, <xref ref-type="bibr" rid="B24">Klimaszewski et al. 2011</xref></td></tr></tbody></table></table-wrap></tp:treatment-sec><tp:treatment-sec sec-type="Comments"><title>Comments.</title><p>The two females are tentatively identified as <italic><tp:taxon-name>Gyrophaena criddlei</tp:taxon-name></italic> but a male is needed for positive confirmation of this species in the Yukon Territory.
                        </p></tp:treatment-sec><ref-list><ref id="B23"><mixed-citation xmlns:xlink="http://www.w3.org/1999/xlink" xlink:type="simple"><person-group><name name-style="western"><surname>Klimaszewski</surname><given-names>J</given-names></name><name name-style="western"><surname>Webster</surname><given-names>RP</given-names></name><name name-style="western"><surname>Savard</surname><given-names>K</given-names></name></person-group> (<year>2009</year>)<article-title> Review of the rove beetle species of the subtribe Gyrophaenina Kraatz (Coleoptera, Staphylinidae) from New Brunswick, Canada: new species, provincial records and bionomic information.</article-title><source>ZooKeys </source><volume>22</volume>: <fpage>81</fpage>-<lpage>170</lpage>. doi: <ext-link ext-link-type="uri" xlink:href="http://dx.doi.org/10.3897/zookeys.22.219" xlink:type="simple">10.3897/zookeys.22.219</ext-link></mixed-citation></ref><ref id="B35"><mixed-citation xmlns:xlink="http://www.w3.org/1999/xlink" xlink:type="simple"><person-group><name name-style="western"><surname>Seevers</surname><given-names>CH</given-names></name></person-group> (<year>1951</year>)<article-title> A revision of the North American and European staphylinid beetles of the subtribe Gyrophaenae (Aleocharinae, Bolitocharini).</article-title><source>Fieldiana Zoology </source><volume>32</volume>: <fpage>657</fpage>-<lpage>762</lpage>.</mixed-citation></ref><ref id="B13"><mixed-citation xmlns:xlink="http://www.w3.org/1999/xlink" xlink:type="simple"><!--PageBreak--><person-group><name name-style="western"><surname>Gouix</surname><given-names>N</given-names></name><name name-style="western"><surname>Klimaszewski</surname><given-names>J</given-names></name></person-group> (<year>2007</year>)<source> Catalogue of aleocharine rove beetles of Canada and Alaska (Coleoptera, Staphylinidae, Aleocharinae). Pensoft Series Faunistica 65.</source><publisher-name>Pensoft Publishers, Sofia</publisher-name>, <publisher-loc>Bulgaria</publisher-loc>, <lpage>165</lpage> pp.</mixed-citation></ref><ref id="B24"><mixed-citation xmlns:xlink="http://www.w3.org/1999/xlink" xlink:type="simple"><person-group><name name-style="western"><surname>Klimaszewski</surname><given-names>J</given-names></name><name name-style="western"><surname>Langor</surname><given-names>D</given-names></name><name name-style="western"><surname>Pelletier</surname><given-names>G</given-names></name><name name-style="western"><surname>Bourdon</surname><given-names>C</given-names></name><name name-style="western"><surname>Perdereau</surname><given-names>L</given-names></name></person-group> (<year>2011</year>)<source> Aleocharine beetles (Coleoptera, Staphylinidae) of the province of Newfoundland and Labrador, Canada. Pensoft Series Faunistica</source><volume>98</volume>, <publisher-name>Pensoft Publishers</publisher-name>, <publisher-loc>Sofia, Bulgaria</publisher-loc>, <lpage>313</lpage> pp.</mixed-citation></ref></ref-list></tp:taxon-treatment>
