# Supplementary material for: Further contributions to the aleocharine fauna of the Yukon Territory, Canada (Coleoptera, Staphylinidae)
Source: Zookeys. 2012 Apr 26;(186):207–37. doi: 10.3897/zookeys.186.2674 (PMC3349195; doi:10.3897/zookeys.186.2674)
Supplement: XML Treatment for Amischa praelonga [file zookeys.186.2674-treatment11.xml]

<!DOCTYPE tp:taxon-treatment
  PUBLIC "-//TaxonX//DTD Taxonomic Treatment Publishing DTD v0 20100105//EN" "tax-treatment-NSO.dtd">
<tp:taxon-treatment xmlns:tp="http://www.plazi.org/taxpub"><tp:treatment-meta><mixed-citation publication-type="journal"><person-group><name><surname>Klimaszewski</surname><given-names>Jan</given-names></name><name><surname>Godin</surname><given-names>Benoit</given-names></name><name><surname>Bourdon</surname><given-names>Caroline</given-names></name></person-group><article-title>Further contributions to the aleocharine fauna of the Yukon Territory, Canada (Coleoptera, Staphylinidae)</article-title><source>Zookeys</source><day>26</day><month>4</month><year>2012</year><volume>2012</volume><issue>186</issue><fpage>207</fpage><lpage>237</lpage><pub-id pub-id-type="doi">10.3897/zookeys.186.2674</pub-id></mixed-citation></tp:treatment-meta><tp:nomenclature><tp:taxon-name>
                            <tp:taxon-name-part taxon-name-part-type="genus">Amischa</tp:taxon-name-part>
                            <tp:taxon-name-part taxon-name-part-type="species">praelonga</tp:taxon-name-part>
                        <object-id xmlns:xlink="http://www.w3.org/1999/xlink" xlink:type="simple">http://species-id.net/wiki/Amischa_praelonga</object-id>
								</tp:taxon-name><tp:taxon-authority>(Casey)</tp:taxon-authority><xref ref-type="fig" rid="F1">Figs 5</xref><xref ref-type="fig" rid="F3">19</xref><xref ref-type="fig" rid="F5">38, 39</xref></tp:nomenclature><tp:treatment-sec sec-type="Distribution"><title>Distribution.</title><table-wrap position="float" orientation="portrait" id="T9"><table><tbody><tr><td rowspan="1" colspan="1">Origin</td><td rowspan="1" colspan="1">Nearctic</td></tr><tr><td rowspan="1" colspan="1">Distribution</td><td rowspan="1" colspan="1">Canada (NTR): YT; USA: WY</td></tr><tr><td rowspan="1" colspan="1">YT distribution</td><td rowspan="1" colspan="1">YUKON (NTR): Whitehorse, McIntyre Creek, 60.7398, -135.1462, 25.IV.2007, 744 m, litter sifting, willow stand by creek bank, B. Godin (ECW, LFC) 2 females; EP Impact, south, 60.7336, -135.0946,19.VII.2001, 695 m, pitfall trap, disturbed land, grasses, B. Godin (ECW, LFC) 3 females</td></tr><tr><td rowspan="1" colspan="1">References</td><td rowspan="1" colspan="1"><xref ref-type="bibr" rid="B7">Casey 1894</xref></td></tr></tbody></table></table-wrap></tp:treatment-sec><tp:treatment-sec sec-type="Comments"><title>Comments.</title><p>Two additional <italic>Amischa</italic> morphotypes were recognized in the Yukon material on the basis of external body characters and the shape of the spermatheca. They are not included in this account because they are difficult to associate with any of the recorded species. The first morphospecies is represented by three narrowly elongate bicoloured specimens with the head and 4–5 basal abdominal tergites almost black, with the pronotum brown and the appendages and posterior of the elytra light brown, and with the spermathecal capsule moderately elongate with a moderately long apical invagination. The second morphospecies is represented by three specimens, which are broader, with the body uniformly dark brown to almost black, and the spermathecal capsule broader and shorter apically and with a longer apical invagination. Both groups have the apex of tergite 8 deeply notched. We need more specimens and representatives of both sexes to establish the status of these morphotypes.
                        </p></tp:treatment-sec><tp:treatment-sec><!--Section generated to contain objects referenced in tp:taxon-treatment.--><fig id="F1" position="float" orientation="portrait"><label>Figures 1–6.</label><caption><p>Body images in dorsal view: <bold>1</bold> <italic><tp:taxon-name>Gnathusa eva</tp:taxon-name></italic> Fenyes <bold>2</bold> <italic><tp:taxon-name>Gnathusa tenuicornis</tp:taxon-name></italic> Fenyes <bold>3</bold> <italic><tp:taxon-name>Ocyusa yukonensis</tp:taxon-name></italic> Klimaszewski &amp; Godin, sp. n. <bold>4</bold> <italic><tp:taxon-name>Acrotona horwoodae</tp:taxon-name></italic> Klimaszewski &amp; Godin, sp. n. <bold>5</bold> <italic><tp:taxon-name>Amischa praelonga</tp:taxon-name></italic> (Casey) <bold>6</bold> <italic><tp:taxon-name>Atheta (Datomicra) whitehorsensis</tp:taxon-name></italic> Klimaszewski &amp; Godin, sp. n.</p></caption><graphic xmlns:xlink="http://www.w3.org/1999/xlink" xlink:href="ZooKeys-186-207-g001.jpg" position="float" orientation="portrait" xlink:type="simple"/></fig><fig id="F3" position="float" orientation="portrait"><label>Figures 13–21.</label><caption><p>Median lobe of aedeagus and spermatheca in lateral view of <italic><tp:taxon-name>Gnathusa eva</tp:taxon-name></italic> Fenyes <bold>13, 14</bold> <italic><tp:taxon-name>Gnathusa tenuicornis</tp:taxon-name></italic> Fenyes <bold>15</bold> <italic><tp:taxon-name>Ocyusa yukonensis</tp:taxon-name></italic> Klimaszewski &amp; Godin, sp. n. <bold>16</bold> <italic><tp:taxon-name>Acrotona horwoodae</tp:taxon-name></italic> Klimaszewski &amp; Godin, sp. n. <bold>17, 18</bold> <italic><tp:taxon-name>Amischa praelonga</tp:taxon-name></italic> (Casey) <bold>19</bold> <italic><tp:taxon-name>Atheta (Datomicra) whitehorsensis</tp:taxon-name></italic> Klimaszewski &amp; Godin, sp. n. <bold>20, 21</bold>.</p></caption><graphic xmlns:xlink="http://www.w3.org/1999/xlink" xlink:href="ZooKeys-186-207-g003.jpg" position="float" orientation="portrait" xlink:type="simple"/></fig><fig id="F5" position="float" orientation="portrait"><label>Figures 32–43.</label><caption><p>Male and female tergite and sternite 8: <italic><tp:taxon-name>Ocyusa yukonensis</tp:taxon-name></italic> Klimaszewski &amp; Godin, sp. n. <bold>32, 33</bold> male; <italic><tp:taxon-name>Acrotona horwoodae</tp:taxon-name></italic> Klimaszewski &amp; Godin, sp. n. <bold>34, 35</bold>, male <bold>36, 37</bold>, female <italic><tp:taxon-name>Amischa praelonga</tp:taxon-name></italic> (Casey) <bold>38, 39</bold> female; <italic><tp:taxon-name>Atheta (Datomicra) whitehorsensis</tp:taxon-name></italic> Klimaszewski &amp; Godin, sp. n.  <bold>40, 41</bold> male <bold>42, 43</bold> female.</p></caption><graphic xmlns:xlink="http://www.w3.org/1999/xlink" xlink:href="ZooKeys-186-207-g005.jpg" position="float" orientation="portrait" xlink:type="simple"/></fig></tp:treatment-sec><ref-list><ref id="B7"><mixed-citation xmlns:xlink="http://www.w3.org/1999/xlink" xlink:type="simple"><person-group><name name-style="western"><surname>Casey</surname><given-names>TL</given-names></name></person-group> (<year>1894</year>) <article-title>Coleopterological Notices. V</article-title>. <source>Annals of the New York Academy of Sciences</source><volume>7</volume>: <fpage>281</fpage>–<lpage>606</lpage>, pl. 1.</mixed-citation></ref></ref-list></tp:taxon-treatment>
