# Supplementary material for: Further contributions to the aleocharine fauna of the Yukon Territory, Canada (Coleoptera, Staphylinidae)
Source: Zookeys. 2012 Apr 26;(186):207–37. doi: 10.3897/zookeys.186.2674 (PMC3349195; doi:10.3897/zookeys.186.2674)
Supplement: XML Treatment for Atheta (Dimetrota) whitehorsensis [file zookeys.186.2674-treatment14.xml]

<!DOCTYPE tp:taxon-treatment
  PUBLIC "-//TaxonX//DTD Taxonomic Treatment Publishing DTD v0 20100105//EN" "tax-treatment-NSO.dtd">
<tp:taxon-treatment xmlns:tp="http://www.plazi.org/taxpub"><tp:treatment-meta><mixed-citation publication-type="journal"><person-group><name><surname>Klimaszewski</surname><given-names>Jan</given-names></name><name><surname>Godin</surname><given-names>Benoit</given-names></name><name><surname>Bourdon</surname><given-names>Caroline</given-names></name></person-group><article-title>Further contributions to the aleocharine fauna of the Yukon Territory, Canada (Coleoptera, Staphylinidae)</article-title><source>Zookeys</source><day>26</day><month>4</month><year>2012</year><volume>2012</volume><issue>186</issue><fpage>207</fpage><lpage>237</lpage><pub-id pub-id-type="doi">10.3897/zookeys.186.2674</pub-id></mixed-citation></tp:treatment-meta><tp:nomenclature><tp:taxon-name>
                            <tp:taxon-name-part taxon-name-part-type="genus">Atheta</tp:taxon-name-part>
                            (<tp:taxon-name-part taxon-name-part-type="subgenus">Dimetrota</tp:taxon-name-part>)
                            <tp:taxon-name-part taxon-name-part-type="species">whitehorsensis</tp:taxon-name-part>
                        <object-id xmlns:xlink="http://www.w3.org/1999/xlink" xlink:type="simple">urn:lsid:zoobank.org:act:9ACD0F86-341A-4855-925A-51104BB8C8F4</object-id>
								<object-id xmlns:xlink="http://www.w3.org/1999/xlink" xlink:type="simple">http://species-id.net/wiki/Atheta_whitehorsensis</object-id>
								</tp:taxon-name><tp:taxon-authority>Klimaszewski &amp; Godin</tp:taxon-authority><tp:taxon-status xmlns:xlink="http://www.w3.org/1999/xlink" xlink:type="simple">sp. n.</tp:taxon-status><xref ref-type="fig" rid="F1">Figs 6</xref><xref ref-type="fig" rid="F3">20, 21</xref><xref ref-type="fig" rid="F5">40–43</xref></tp:nomenclature><tp:treatment-sec sec-type="Holotype (male)"><title>Holotype (male).</title><p>Canada, Yukon, Whitehorse, Granger, 60.7078, -135.0971, 25.VIII.2007, 657 m, soil sifting, black spruce stand, AWT, B. Godin (LFC).</p></tp:treatment-sec><tp:treatment-sec sec-type="Paratype"><title>Paratype.</title><p>Canada, Yukon, Whitehorse, Granger, 60.7078, -135.0971, 5.VIII.2007, 657 m, soil sifting, black spruce stand, AWT, B. Godin (ECW) 1 female.</p></tp:treatment-sec><tp:treatment-sec sec-type="Etymology"><title>Etymology.</title><p>The specific name derives from the name of the type locality, which is Whitehorse, Yukon.</p></tp:treatment-sec><tp:treatment-sec sec-type="Diagnosis"><title>Diagnosis.</title><p>Body narrowly oval, dark brown to black, with bases of antennae and legs rust-brown, surface matte, with asperate dense punctation on forebody and strong meshed microsculpture (<xref ref-type="fig" rid="F1">Fig. 6</xref>); length 1.9–2.0 mm; head narrower than pronotum and elytra, with short postocular area, eyes large and slightly protruding; antennae slender, slightly incrassate apically, article 4 subquadrate, 5 slightly elongate and 6–10 slightly to strongly transverse; pronotum strongly transverse and broadest in the middle; elytra transverse, longer than pronotum; abdomen broadly arcuate laterally (<xref ref-type="fig" rid="F1">Fig. 6</xref>). MALE: tergite 8 transverse and truncate apically (<xref ref-type="fig" rid="F5">Fig. 40</xref>); sternite 8 widely rounded apically (<xref ref-type="fig" rid="F5">Fig. 41</xref>); median lobe of aedeagus with venter of tubus straight and short, and apex sharply produced (<xref ref-type="fig" rid="F3">Fig. 20</xref>). FEMALE: tergite and sternite 8 truncate apically (<xref ref-type="fig" rid="F5">Figs 42, 43</xref>); spermatheca with pipe-shaped capsule and long stem hooked posteriorly (<xref ref-type="fig" rid="F3">Fig. 21</xref>).
                        </p><p>This species is similar externally to <italic><tp:taxon-name>Atheta (Dimetrota) hampshirensis</tp:taxon-name></italic> Bernhauer and <italic><tp:taxon-name>Atheta (Datomicra) dadopora</tp:taxon-name></italic> Thomson but differs in the shape of the spermatheca and median lobe of the aedeagus, and has a broader body than the latter species.
                        </p></tp:treatment-sec><tp:treatment-sec sec-type="Distribution"><title>Distribution.</title><p>This native Nearctic species is known only from the type locality in the Yukon Territory.</p></tp:treatment-sec><tp:treatment-sec sec-type="Bionomics"><title>Bionomics. </title><p>Adults were captured by sifting soil in a black spruce stand.</p></tp:treatment-sec><tp:treatment-sec><!--Section generated to contain objects referenced in tp:taxon-treatment.--><fig id="F1" position="float" orientation="portrait"><label>Figures 1–6.</label><caption><p>Body images in dorsal view: <bold>1</bold> <italic><tp:taxon-name>Gnathusa eva</tp:taxon-name></italic> Fenyes <bold>2</bold> <italic><tp:taxon-name>Gnathusa tenuicornis</tp:taxon-name></italic> Fenyes <bold>3</bold> <italic><tp:taxon-name>Ocyusa yukonensis</tp:taxon-name></italic> Klimaszewski &amp; Godin, sp. n. <bold>4</bold> <italic><tp:taxon-name>Acrotona horwoodae</tp:taxon-name></italic> Klimaszewski &amp; Godin, sp. n. <bold>5</bold> <italic><tp:taxon-name>Amischa praelonga</tp:taxon-name></italic> (Casey) <bold>6</bold> <italic><tp:taxon-name>Atheta (Datomicra) whitehorsensis</tp:taxon-name></italic> Klimaszewski &amp; Godin, sp. n.</p></caption><graphic xmlns:xlink="http://www.w3.org/1999/xlink" xlink:href="ZooKeys-186-207-g001.jpg" position="float" orientation="portrait" xlink:type="simple"/></fig><fig id="F3" position="float" orientation="portrait"><label>Figures 13–21.</label><caption><p>Median lobe of aedeagus and spermatheca in lateral view of <italic><tp:taxon-name>Gnathusa eva</tp:taxon-name></italic> Fenyes <bold>13, 14</bold> <italic><tp:taxon-name>Gnathusa tenuicornis</tp:taxon-name></italic> Fenyes <bold>15</bold> <italic><tp:taxon-name>Ocyusa yukonensis</tp:taxon-name></italic> Klimaszewski &amp; Godin, sp. n. <bold>16</bold> <italic><tp:taxon-name>Acrotona horwoodae</tp:taxon-name></italic> Klimaszewski &amp; Godin, sp. n. <bold>17, 18</bold> <italic><tp:taxon-name>Amischa praelonga</tp:taxon-name></italic> (Casey) <bold>19</bold> <italic><tp:taxon-name>Atheta (Datomicra) whitehorsensis</tp:taxon-name></italic> Klimaszewski &amp; Godin, sp. n. <bold>20, 21</bold>.</p></caption><graphic xmlns:xlink="http://www.w3.org/1999/xlink" xlink:href="ZooKeys-186-207-g003.jpg" position="float" orientation="portrait" xlink:type="simple"/></fig><fig id="F5" position="float" orientation="portrait"><label>Figures 32–43.</label><caption><p>Male and female tergite and sternite 8: <italic><tp:taxon-name>Ocyusa yukonensis</tp:taxon-name></italic> Klimaszewski &amp; Godin, sp. n. <bold>32, 33</bold> male; <italic><tp:taxon-name>Acrotona horwoodae</tp:taxon-name></italic> Klimaszewski &amp; Godin, sp. n. <bold>34, 35</bold>, male <bold>36, 37</bold>, female <italic><tp:taxon-name>Amischa praelonga</tp:taxon-name></italic> (Casey) <bold>38, 39</bold> female; <italic><tp:taxon-name>Atheta (Datomicra) whitehorsensis</tp:taxon-name></italic> Klimaszewski &amp; Godin, sp. n.  <bold>40, 41</bold> male <bold>42, 43</bold> female.</p></caption><graphic xmlns:xlink="http://www.w3.org/1999/xlink" xlink:href="ZooKeys-186-207-g005.jpg" position="float" orientation="portrait" xlink:type="simple"/></fig></tp:treatment-sec></tp:taxon-treatment>
