# Supplementary material for: Further contributions to the aleocharine fauna of the Yukon Territory, Canada (Coleoptera, Staphylinidae)
Source: Zookeys. 2012 Apr 26;(186):207–37. doi: 10.3897/zookeys.186.2674 (PMC3349195; doi:10.3897/zookeys.186.2674)
Supplement: XML Treatment for Atheta (Microdota) pratensis [file zookeys.186.2674-treatment16.xml]

<!DOCTYPE tp:taxon-treatment
  PUBLIC "-//TaxonX//DTD Taxonomic Treatment Publishing DTD v0 20100105//EN" "tax-treatment-NSO.dtd">
<tp:taxon-treatment xmlns:tp="http://www.plazi.org/taxpub"><tp:treatment-meta><mixed-citation publication-type="journal"><person-group><name><surname>Klimaszewski</surname><given-names>Jan</given-names></name><name><surname>Godin</surname><given-names>Benoit</given-names></name><name><surname>Bourdon</surname><given-names>Caroline</given-names></name></person-group><article-title>Further contributions to the aleocharine fauna of the Yukon Territory, Canada (Coleoptera, Staphylinidae)</article-title><source>Zookeys</source><day>26</day><month>4</month><year>2012</year><volume>2012</volume><issue>186</issue><fpage>207</fpage><lpage>237</lpage><pub-id pub-id-type="doi">10.3897/zookeys.186.2674</pub-id></mixed-citation></tp:treatment-meta><tp:nomenclature><tp:taxon-name>
                            <tp:taxon-name-part taxon-name-part-type="genus">Atheta</tp:taxon-name-part>
                            (<tp:taxon-name-part taxon-name-part-type="subgenus">Microdota</tp:taxon-name-part>)
                            <tp:taxon-name-part taxon-name-part-type="species">pratensis</tp:taxon-name-part>
                        <object-id xmlns:xlink="http://www.w3.org/1999/xlink" xlink:type="simple">http://species-id.net/wiki/Atheta_pratensis</object-id>
								</tp:taxon-name><tp:taxon-authority>(Mäklin)</tp:taxon-authority><xref ref-type="bibr" rid="B24">Figs 128, 301a–c, 428, in Klimaszewski et al. 2011</xref></tp:nomenclature><tp:treatment-sec sec-type="Distribution"><title>Distribution.</title><table-wrap position="float" orientation="portrait" id="T13"><table><tbody><tr><td rowspan="1" colspan="1">Origin</td><td rowspan="1" colspan="1">Nearctic</td></tr><tr><td rowspan="1" colspan="1">Distribution</td><td rowspan="1" colspan="1">Canada: NL, YT; USA: AK</td></tr><tr><td rowspan="1" colspan="1">YT distribution</td><td rowspan="1" colspan="1">YUKON (NTR): Tagish, Tagish Lake; 60.2658, -134.2873, 20.VIII.2007, 654 m, mushroom, B. Godin (ECW) 1 male</td></tr><tr><td rowspan="1" colspan="1">References</td><td rowspan="1" colspan="1"><xref ref-type="bibr" rid="B32">Mäklin 1853</xref>, <xref ref-type="bibr" rid="B24">Klimaszewski et al. 2011</xref></td></tr></tbody></table></table-wrap></tp:treatment-sec><ref-list><ref id="B24"><mixed-citation xmlns:xlink="http://www.w3.org/1999/xlink" xlink:type="simple"><person-group><name name-style="western"><surname>Klimaszewski</surname><given-names>J</given-names></name><name name-style="western"><surname>Langor</surname><given-names>D</given-names></name><name name-style="western"><surname>Pelletier</surname><given-names>G</given-names></name><name name-style="western"><surname>Bourdon</surname><given-names>C</given-names></name><name name-style="western"><surname>Perdereau</surname><given-names>L</given-names></name></person-group> (<year>2011</year>)<source> Aleocharine beetles (Coleoptera, Staphylinidae) of the province of Newfoundland and Labrador, Canada. Pensoft Series Faunistica</source><volume>98</volume>, <publisher-name>Pensoft Publishers</publisher-name>, <publisher-loc>Sofia, Bulgaria</publisher-loc>, <lpage>313</lpage> pp.</mixed-citation></ref><ref id="B32"><mixed-citation xmlns:xlink="http://www.w3.org/1999/xlink" xlink:type="simple"><person-group><name name-style="western"><surname>Mäklin</surname><given-names>F</given-names></name></person-group> (<year>1853</year>)<article-title> [New species and notes].</article-title> In: <person-group><name name-style="western"><surname>Mannerheim,</surname><given-names>C</given-names></name></person-group>. <issue-title>G. (Ed.): Dritter Nachtrag zur Kaefer-Fauna der Nord-Amerikanischen Laender des Russischen Reiches.</issue-title><source>Bulletin de la Société Impériale des Naturalistes de Moscou</source><volume>26</volume>: <fpage>95</fpage>-<lpage>273</lpage>.</mixed-citation></ref></ref-list></tp:taxon-treatment>
