# Supplementary material for: Further contributions to the aleocharine fauna of the Yukon Territory, Canada (Coleoptera, Staphylinidae)
Source: Zookeys. 2012 Apr 26;(186):207–37. doi: 10.3897/zookeys.186.2674 (PMC3349195; doi:10.3897/zookeys.186.2674)
Supplement: XML Treatment for Atheta (Microdota) riparia [file zookeys.186.2674-treatment18.xml]

<!DOCTYPE tp:taxon-treatment
  PUBLIC "-//TaxonX//DTD Taxonomic Treatment Publishing DTD v0 20100105//EN" "tax-treatment-NSO.dtd">
<tp:taxon-treatment xmlns:tp="http://www.plazi.org/taxpub"><tp:treatment-meta><mixed-citation publication-type="journal"><person-group><name><surname>Klimaszewski</surname><given-names>Jan</given-names></name><name><surname>Godin</surname><given-names>Benoit</given-names></name><name><surname>Bourdon</surname><given-names>Caroline</given-names></name></person-group><article-title>Further contributions to the aleocharine fauna of the Yukon Territory, Canada (Coleoptera, Staphylinidae)</article-title><source>Zookeys</source><day>26</day><month>4</month><year>2012</year><volume>2012</volume><issue>186</issue><fpage>207</fpage><lpage>237</lpage><pub-id pub-id-type="doi">10.3897/zookeys.186.2674</pub-id></mixed-citation></tp:treatment-meta><tp:nomenclature><tp:taxon-name>
                            <tp:taxon-name-part taxon-name-part-type="genus">Atheta</tp:taxon-name-part>
                            (<tp:taxon-name-part taxon-name-part-type="subgenus">Microdota</tp:taxon-name-part>)
                            <tp:taxon-name-part taxon-name-part-type="species">riparia</tp:taxon-name-part>
                        <object-id xmlns:xlink="http://www.w3.org/1999/xlink" xlink:type="simple">urn:lsid:zoobank.org:act:BC82DFB4-F60B-4758-9860-BC23B2F3D6DC</object-id>
								<object-id xmlns:xlink="http://www.w3.org/1999/xlink" xlink:type="simple">http://species-id.net/wiki/Atheta_riparia</object-id>
								</tp:taxon-name><tp:taxon-authority>Klimaszewski &amp; Godin</tp:taxon-authority><tp:taxon-status xmlns:xlink="http://www.w3.org/1999/xlink" xlink:type="simple">sp. n.</tp:taxon-status><xref ref-type="fig" rid="F2">Figs 8</xref><xref ref-type="fig" rid="F4">24, 25</xref><xref ref-type="fig" rid="F6">48–51</xref></tp:nomenclature><tp:treatment-sec sec-type="Holotype"><title>Holotype</title><p>(male)<bold>.</bold> Canada, Yukon, Whitehorse, Paddy’s Pond, 60.7067, -135.0917, 16.IX.2007, 649 m, litter sifting, mixed aspen and white spruce forest, B. Godin (LFC).
                        </p></tp:treatment-sec><tp:treatment-sec sec-type="Paratype"><title>Paratype.</title><p>Same data as the holotype (ECW) 1 male.</p></tp:treatment-sec><tp:treatment-sec sec-type="Non-type"><title>Non-type.</title><p>Canada, Yukon, Watson Lake, Watson Creek, 60.12723, -128.8053, 16.VIII.2007, 697 m, mushrooms, B. Godin (LFC) 1 female.</p></tp:treatment-sec><tp:treatment-sec sec-type="Etymology"><title>Etymology.</title><p>The name of this species derives from the Latin adjective <italic>riparius, -a, -um</italic>,in allusion to the wet litter where the types were found.
                        </p></tp:treatment-sec><tp:treatment-sec sec-type="Diagnosis"><title>Diagnosis.</title><p>Body small and narrow, subparallel; black, with tarsi reddish-brown; moderately glossy, with fine, dense punctation and meshed microsculpture on forebody (<xref ref-type="fig" rid="F2">Fig. 8</xref>); head approximately as wide as pronotum, depressed medially, eyes slightly protruding; antennae slender, slightly incrassate apicad, articles 4–10 slightly to strongly transverse; pronotum emarginate laterally; elytra broader and longer at suture than pronotum; head, pronotum and base of abdomen of the same width; sides of abdomen subparallel; length 1.9–2.0 mm (<xref ref-type="fig" rid="F2">Fig. 8</xref>). MALE: tergite 8 truncate apically and with smooth margin (<xref ref-type="fig" rid="F6">Fig. 48</xref>); sternite 8 widely rounded apically (<xref ref-type="fig" rid="F6">Fig. 49</xref>); median lobe of aedeagus with apex narrow and ventrally produced (<xref ref-type="fig" rid="F4">Fig. 24</xref>). FEMALE (non-paratype): tergite 8 truncate apically (<xref ref-type="fig" rid="F6">Fig. 50</xref>); sternite 8 broadly rounded apically (<xref ref-type="fig" rid="F6">Fig. 51</xref>); spermatheca slightly distorted but with club-shaped capsule and posteriorly-twisted stem (<xref ref-type="fig" rid="F4">Fig. 25</xref>).
                        </p><p>This species differs from other Nearctic <italic><tp:taxon-name>Microdota</tp:taxon-name></italic> by the combination of body shape, strongly punctate surface and the shape of the median lobe of the aedeagus and spermatheca.
                        </p><p><bold>Distribution.</bold> This native Nearctic species is known only from the Yukon Territory but it is probably more widely distributed in northern Canada.
                        </p><p><bold>Bionomics.</bold> The two males were captured in September in wet, organic litter and the female was found in mushrooms in mid-August.
                        </p></tp:treatment-sec><tp:treatment-sec><!--Section generated to contain objects referenced in tp:taxon-treatment.--><fig id="F2" position="float" orientation="portrait"><label>Figures 7–12.</label><caption><p>Body images in dorsal view: <bold>7</bold> <italic><tp:taxon-name>Atheta (Microdota) microelytrata</tp:taxon-name></italic> Klimaszewski &amp; Godin, sp. n. <bold>8</bold> <italic><tp:taxon-name>Atheta (Microdota) riparia</tp:taxon-name></italic> Klimaszewski &amp; Godin, sp. n. <bold>9</bold> <italic><tp:taxon-name>Philhygra pseudolarsoni</tp:taxon-name></italic> Klimaszewski &amp; Godin, sp. n. <bold>10</bold> <italic><tp:taxon-name>Philhygra terrestris</tp:taxon-name></italic> Klimaszewski &amp; Godin, sp. n. <bold>11</bold> <italic><tp:taxon-name>Boreophilia herschelensis</tp:taxon-name></italic> Klimaszewski and Godin, sp. n. <bold>12</bold> <italic><tp:taxon-name>Boreophilia davidgei</tp:taxon-name></italic> Klimaszewski &amp; Godin, sp. n.</p></caption><graphic xmlns:xlink="http://www.w3.org/1999/xlink" xlink:href="ZooKeys-186-207-g002.jpg" position="float" orientation="portrait" xlink:type="simple"/></fig><fig id="F4" position="float" orientation="portrait"><label>Figures 22–31.</label><caption><p>Median lobe of aedeagus and spermatheca (view as specified) of <italic><tp:taxon-name>Atheta (Microdota) microelytrata</tp:taxon-name></italic> Klimaszewski and Godin, sp. n. <bold>22</bold> lateral <bold>23</bold> lateral; <italic><tp:taxon-name>Atheta (Microdota) riparia</tp:taxon-name></italic> Klimaszewski &amp; Godin, sp. n. <bold>24</bold> lateral <bold>25</bold> lateral; <italic><tp:taxon-name>Philhygra pseudolarsoni</tp:taxon-name></italic> Klimaszewski &amp; Godin, sp. n. <bold>26</bold> lateral; <italic><tp:taxon-name>Philhygra terrestris</tp:taxon-name></italic> Klimaszewski &amp; Godin, sp. n. <bold>27</bold> lateral; <italic><tp:taxon-name>Boreophilia herschelensis</tp:taxon-name></italic> Klimaszewski &amp; Godin, sp. n. <bold>28</bold> dorsal <bold>29</bold> lateral <bold>30</bold> lateral; <italic><tp:taxon-name>Boreophilia davidgei</tp:taxon-name></italic> Klimaszewski &amp; Godin, sp. n. <bold>31</bold> lateral.</p></caption><graphic xmlns:xlink="http://www.w3.org/1999/xlink" xlink:href="ZooKeys-186-207-g004.jpg" position="float" orientation="portrait" xlink:type="simple"/></fig><fig id="F6" position="float" orientation="portrait"><label>Figures 44–55.</label><caption><p>Male and female terite and sternite 8: <italic><tp:taxon-name>Atheta (Microdota) microelytrata</tp:taxon-name></italic> Klimaszewski &amp; Godin, sp. n. <bold>44, 45</bold> male <bold>46, 47</bold> female; <italic><tp:taxon-name>Atheta (Microdota) riparia</tp:taxon-name></italic> Klimaszewski &amp; Godin, sp. n. <bold>48, 49</bold> male <bold>50, 51</bold> female; <italic><tp:taxon-name>Philhygra pseudolarsoni</tp:taxon-name></italic> Klimaszewski &amp; Godin, sp. n. <bold>52, 53</bold>, male  <bold>54, 55</bold> female.</p></caption><graphic xmlns:xlink="http://www.w3.org/1999/xlink" xlink:href="ZooKeys-186-207-g006.jpg" position="float" orientation="portrait" xlink:type="simple"/></fig></tp:treatment-sec></tp:taxon-treatment>
