# Supplementary material for: Further contributions to the aleocharine fauna of the Yukon Territory, Canada (Coleoptera, Staphylinidae)
Source: Zookeys. 2012 Apr 26;(186):207–37. doi: 10.3897/zookeys.186.2674 (PMC3349195; doi:10.3897/zookeys.186.2674)
Supplement: XML Treatment for Dinaraea angustula [file zookeys.186.2674-treatment19.xml]

<!DOCTYPE tp:taxon-treatment
  PUBLIC "-//TaxonX//DTD Taxonomic Treatment Publishing DTD v0 20100105//EN" "tax-treatment-NSO.dtd">
<tp:taxon-treatment xmlns:tp="http://www.plazi.org/taxpub"><tp:treatment-meta><mixed-citation publication-type="journal"><person-group><name><surname>Klimaszewski</surname><given-names>Jan</given-names></name><name><surname>Godin</surname><given-names>Benoit</given-names></name><name><surname>Bourdon</surname><given-names>Caroline</given-names></name></person-group><article-title>Further contributions to the aleocharine fauna of the Yukon Territory, Canada (Coleoptera, Staphylinidae)</article-title><source>Zookeys</source><day>26</day><month>4</month><year>2012</year><volume>2012</volume><issue>186</issue><fpage>207</fpage><lpage>237</lpage><pub-id pub-id-type="doi">10.3897/zookeys.186.2674</pub-id></mixed-citation></tp:treatment-meta><tp:nomenclature><tp:taxon-name>
                            <tp:taxon-name-part taxon-name-part-type="genus">Dinaraea</tp:taxon-name-part>
                            <tp:taxon-name-part taxon-name-part-type="species">angustula</tp:taxon-name-part>
                        <object-id xmlns:xlink="http://www.w3.org/1999/xlink" xlink:type="simple">http://species-id.net/wiki/Dinaraea_angustula</object-id>
								</tp:taxon-name><tp:taxon-authority>(Gyllenhal)*</tp:taxon-authority><xref ref-type="bibr" rid="B24">Figs 141, 314a–c, 442, in Klimaszewski et al. 2011</xref></tp:nomenclature><tp:treatment-sec sec-type="Distribution"><title>Distribution.</title><table-wrap position="float" orientation="portrait" id="T14"><table><tbody><tr><td rowspan="1" colspan="1">Origin</td><td rowspan="1" colspan="1">Palaearctic</td></tr><tr><td rowspan="1" colspan="1">Distribution</td><td rowspan="1" colspan="1">Canada: NL, NS, NB, PE, QC, ON, AB, YT; USA: CA, NY</td></tr><tr><td rowspan="1" colspan="1">YT distribution</td><td rowspan="1" colspan="1">YUKON (NTR): EMAN plot, Cadet Camp, 60.5951, -134.9499, 26.V.2006, 760 m, pitfall trap, mature white spruce and feathermoss forest, B. Godin (LFC) 1 male</td></tr><tr><td rowspan="1" colspan="1">References</td><td rowspan="1" colspan="1"><xref ref-type="bibr" rid="B33">Moore and Legner 1975</xref>, <xref ref-type="bibr" rid="B34">Muona 1984</xref>, <xref ref-type="bibr" rid="B37">Smetana 2004</xref>, <xref ref-type="bibr" rid="B21">Klimaszewski et al. 2007</xref>, <xref ref-type="bibr" rid="B13">Gouix and Klimaszewski 2007</xref>, <xref ref-type="bibr" rid="B38">Webster et al. 2009</xref>, <xref ref-type="bibr" rid="B30">Majka et al. 2008b</xref>, <xref ref-type="bibr" rid="B31">2010</xref>, <xref ref-type="bibr" rid="B24">Klimaszewski et al. 2011</xref></td></tr></tbody></table></table-wrap></tp:treatment-sec><ref-list><ref id="B24"><mixed-citation xmlns:xlink="http://www.w3.org/1999/xlink" xlink:type="simple"><person-group><name name-style="western"><surname>Klimaszewski</surname><given-names>J</given-names></name><name name-style="western"><surname>Langor</surname><given-names>D</given-names></name><name name-style="western"><surname>Pelletier</surname><given-names>G</given-names></name><name name-style="western"><surname>Bourdon</surname><given-names>C</given-names></name><name name-style="western"><surname>Perdereau</surname><given-names>L</given-names></name></person-group> (<year>2011</year>)<source> Aleocharine beetles (Coleoptera, Staphylinidae) of the province of Newfoundland and Labrador, Canada. Pensoft Series Faunistica</source><volume>98</volume>, <publisher-name>Pensoft Publishers</publisher-name>, <publisher-loc>Sofia, Bulgaria</publisher-loc>, <lpage>313</lpage> pp.</mixed-citation></ref><ref id="B33"><mixed-citation xmlns:xlink="http://www.w3.org/1999/xlink" xlink:type="simple"><person-group><name name-style="western"><surname>Moore</surname><given-names>I</given-names></name><name name-style="western"><surname>Legner</surname><given-names>EF</given-names></name></person-group> (<year>1975</year>)<article-title> A catalogue of the Staphylinidae of America north of Mexico (Coleoptera)</article-title>. <source> University of California Division of Agricultural Sciences. Special Publication No. </source><volume>3015</volume>: <fpage>1</fpage>-<lpage>514</lpage>.</mixed-citation></ref><ref id="B34"><mixed-citation xmlns:xlink="http://www.w3.org/1999/xlink" xlink:type="simple"><person-group><name name-style="western"><surname>Muona</surname><given-names>J</given-names></name></person-group> (<year>1984</year>)<article-title> Review of Palaearctic Aleocharinae also occurring in North America (Coleoptera: Staphylinidae).</article-title><source>Entomologica Scandinavica </source><volume>15</volume>: <fpage>227</fpage>-<lpage>231</lpage>. doi: <ext-link ext-link-type="uri" xlink:href="http://dx.doi.org/10.1163/187631284X00190" xlink:type="simple">10.1163/187631284X00190</ext-link></mixed-citation></ref><ref id="B37"><mixed-citation xmlns:xlink="http://www.w3.org/1999/xlink" xlink:type="simple"><person-group><name name-style="western"><surname>Smetana</surname><given-names>A</given-names></name></person-group> (<year>2004</year>)<source> Subfamily Aleocharinae Fleming, 1921 [pp. 353–494] In: Löbl I, Smetana A (Eds) Catalogue of Palaearctic Coleoptera, Vol. 2.</source><publisher-name>Stenstrup</publisher-name>, <publisher-loc>Apollo Books</publisher-loc>, <lpage>942</lpage> pp.</mixed-citation></ref><ref id="B21"><mixed-citation xmlns:xlink="http://www.w3.org/1999/xlink" xlink:type="simple"><person-group><name name-style="western"><surname>Klimaszewski</surname><given-names>J</given-names></name><name name-style="western"><surname>Assing</surname><given-names>V</given-names></name><name name-style="western"><surname>Majka</surname><given-names>CG</given-names></name><name name-style="western"><surname>Pelletier</surname><given-names>G</given-names></name><name name-style="western"><surname>Webster</surname><given-names>RP</given-names></name><name name-style="western"><surname>Langor</surname><given-names>D</given-names></name></person-group> (<year>2007</year>)<article-title> Records of adventive aleocharine beetles (Coleoptera: Staphylinidae: Aleocharinae) found in Canada.</article-title><source>The Canadian Entomologist </source><volume>139</volume>: <fpage>54</fpage>-<lpage>79</lpage>. doi: <ext-link ext-link-type="uri" xlink:href="http://dx.doi.org/10.4039/n05-105" xlink:type="simple">10.4039/n05-105</ext-link></mixed-citation></ref><ref id="B13"><mixed-citation xmlns:xlink="http://www.w3.org/1999/xlink" xlink:type="simple"><!--PageBreak--><person-group><name name-style="western"><surname>Gouix</surname><given-names>N</given-names></name><name name-style="western"><surname>Klimaszewski</surname><given-names>J</given-names></name></person-group> (<year>2007</year>)<source> Catalogue of aleocharine rove beetles of Canada and Alaska (Coleoptera, Staphylinidae, Aleocharinae). Pensoft Series Faunistica 65.</source><publisher-name>Pensoft Publishers, Sofia</publisher-name>, <publisher-loc>Bulgaria</publisher-loc>, <lpage>165</lpage> pp.</mixed-citation></ref><ref id="B38"><mixed-citation xmlns:xlink="http://www.w3.org/1999/xlink" xlink:type="simple"><person-group><name name-style="western"><surname>Webster</surname><given-names>RP</given-names></name><name name-style="western"><surname>Klimaszewski</surname><given-names>J</given-names></name><name name-style="western"><surname>Pelletier</surname><given-names>G</given-names></name><name name-style="western"><surname>Savard</surname><given-names>K</given-names></name></person-group> (<year>2009</year>)<article-title> New Staphylinidae (Coleoptera) records with new collection data from New Brunswick, Canada. I. Aleocharinae.</article-title> In: <person-group><name name-style="western"><surname>Majka</surname><given-names>CG</given-names></name><name name-style="western"><surname>Klimaszewski</surname><given-names>J</given-names></name></person-group> (<role>Eds</role>). <issue-title> Biodiversity, Biosystematics, and Ecology of Canadian Coleoptera II.</issue-title><source>ZooKeys </source><volume>22</volume>: <fpage>171</fpage>–<lpage>248</lpage>. doi: <ext-link ext-link-type="uri" xlink:href="http://dx.doi.org/10.3897/zookeys.22.152" xlink:type="simple">10.3897/zookeys.22.152</ext-link></mixed-citation></ref><ref id="B30"><mixed-citation xmlns:xlink="http://www.w3.org/1999/xlink" xlink:type="simple"><person-group><name name-style="western"><surname>Majka</surname><given-names>CG</given-names></name><name name-style="western"><surname>Klimaszewski</surname><given-names>J</given-names></name><name name-style="western"><surname>Lauff</surname><given-names>RF</given-names></name></person-group> (<year>2008b</year>)<article-title> The coastal rove beetles (Coleoptera, Staphylinidae) of Atlantic Canada: a survey and new records.</article-title><source>ZooKeys </source><volume>2</volume>: <fpage>115</fpage>-<lpage>150</lpage>. doi: <ext-link ext-link-type="uri" xlink:href="http://dx.doi.org/10.3897/zookeys.2.2" xlink:type="simple">10.3897/zookeys.2.2</ext-link></mixed-citation></ref><ref id="B31"><mixed-citation xmlns:xlink="http://www.w3.org/1999/xlink" xlink:type="simple"><person-group><name name-style="western"><surname>Majka</surname><given-names>CG</given-names></name><name name-style="western"><surname>Klimaszewski</surname><given-names>J</given-names></name></person-group> (<year>2010</year>)<article-title> Contributions to the knowledge of the Aleocharinae (Coleoptera, Staphylinidae) in the Maritime Provinces of Canada.</article-title><source>ZooKeys </source><volume>46</volume>: <fpage>15</fpage>-<lpage>39</lpage>. doi: <ext-link ext-link-type="uri" xlink:href="http://dx.doi.org/10.3897/zookeys.46.413" xlink:type="simple">10.3897/zookeys.46.413</ext-link></mixed-citation></ref></ref-list></tp:taxon-treatment>
