# Supplementary material for: Further contributions to the aleocharine fauna of the Yukon Territory, Canada (Coleoptera, Staphylinidae)
Source: Zookeys. 2012 Apr 26;(186):207–37. doi: 10.3897/zookeys.186.2674 (PMC3349195; doi:10.3897/zookeys.186.2674)
Supplement: XML Treatment for Philhygra pseudolarsoni [file zookeys.186.2674-treatment21.xml]

<!DOCTYPE tp:taxon-treatment
  PUBLIC "-//TaxonX//DTD Taxonomic Treatment Publishing DTD v0 20100105//EN" "tax-treatment-NSO.dtd">
<tp:taxon-treatment xmlns:tp="http://www.plazi.org/taxpub"><tp:treatment-meta><mixed-citation publication-type="journal"><person-group><name><surname>Klimaszewski</surname><given-names>Jan</given-names></name><name><surname>Godin</surname><given-names>Benoit</given-names></name><name><surname>Bourdon</surname><given-names>Caroline</given-names></name></person-group><article-title>Further contributions to the aleocharine fauna of the Yukon Territory, Canada (Coleoptera, Staphylinidae)</article-title><source>Zookeys</source><day>26</day><month>4</month><year>2012</year><volume>2012</volume><issue>186</issue><fpage>207</fpage><lpage>237</lpage><pub-id pub-id-type="doi">10.3897/zookeys.186.2674</pub-id></mixed-citation></tp:treatment-meta><tp:nomenclature><tp:taxon-name>
                            <tp:taxon-name-part taxon-name-part-type="genus">Philhygra</tp:taxon-name-part>
                            <tp:taxon-name-part taxon-name-part-type="species">pseudolarsoni</tp:taxon-name-part>
                        <object-id xmlns:xlink="http://www.w3.org/1999/xlink" xlink:type="simple">urn:lsid:zoobank.org:act:64A996FC-47AE-453A-A112-B57D0C0D950F</object-id>
								<object-id xmlns:xlink="http://www.w3.org/1999/xlink" xlink:type="simple">http://species-id.net/wiki/Philhygra_pseudolarsoni</object-id>
								</tp:taxon-name><tp:taxon-authority>Klimaszewski &amp; Godin</tp:taxon-authority><tp:taxon-status xmlns:xlink="http://www.w3.org/1999/xlink" xlink:type="simple">sp. n.</tp:taxon-status><xref ref-type="fig" rid="F2">Figs 9</xref><xref ref-type="fig" rid="F4">26</xref><xref ref-type="fig" rid="F6">52–55</xref></tp:nomenclature><tp:treatment-sec sec-type="Holotype (male)"><title>Holotype (male).</title><p>Canada, Yukon, Whitehorse, Paddy’s Pond, 60.7067, -135.0917, 26.V.2007, 649 m, litter sifting, mixed aspen and white spruce forest, B. Godin (LFC).</p></tp:treatment-sec><tp:treatment-sec sec-type="Paratypes"><title>Paratypes.</title><p>same label data as the holotype (ECW) 1 male; Watson Lake, Watson Creek, 60.1272, -128.8053, 4.VI.2007,697 m, deciduous forest soil sifting, B. Godin (ECW) 1 male, 1 female.</p></tp:treatment-sec><tp:treatment-sec sec-type="Etymology"><title>Etymology.</title><p>This species name derives from the specific name <italic>larsoni</italic> (<italic><tp:taxon-name>Philhygra larsoni</tp:taxon-name></italic> Klimaszewski and Langor), and the prefix <italic>pseudo</italic> (false) in relation to the similarity of the two species in external and, to a lesser degree, genitalic morphology.
                        </p></tp:treatment-sec><tp:treatment-sec sec-type="Diagnosis"><title>Diagnosis.</title><p>Body narrowly subparallel, uniformly black or black with legs and sutural part of elytra reddish-brown (<xref ref-type="fig" rid="F2">Fig. 9</xref>); moderately glossy, with fine, dense punctation and meshed microsculpture on forebody; head round, distinctly narrower than pronotum, with eyes as long as postocular region of head; antennae slender with articles 4–5 elongate, 6–10 subquadrate to slightly transverse; pronotum slightly transverse and almost as wide as elytra; elytra at suture as long as or slightly longer than pronotum; length 2.9–3.0 mm (<xref ref-type="fig" rid="F2">Fig. 9</xref>). MALE: tergite 8 widely arcuate apically (<xref ref-type="fig" rid="F6">Fig. 52</xref>); sternite 8 elongate and rounded apically (<xref ref-type="fig" rid="F6">Fig. 53</xref>); median lobe of aedeagus with apex triangularly produced in lateral view (<xref ref-type="fig" rid="F4">Fig. 26</xref>).
                        </p><p>Female. tergite 8 truncate apically (<xref ref-type="fig" rid="F6">Fig. 54</xref>); sternite 8 produced medially (<xref ref-type="fig" rid="F6">Fig. 55</xref>); pygidium with ventral structure weakly sclerotized.
                        </p></tp:treatment-sec><tp:treatment-sec sec-type="Distribution"><title>Distribution.</title><p>This species is known only from Whitehorse and Watson Lake in the Yukon Territory.</p></tp:treatment-sec><tp:treatment-sec sec-type="Bionomics"><title>Bionomics</title><p><bold>.</bold> This species was collected in May and June from ground litter.
                        </p></tp:treatment-sec><tp:treatment-sec sec-type="Comments"><title>Comments.</title><p><italic><tp:taxon-name>Philhygra pseudolarsoni</tp:taxon-name></italic> is similar in both external morphology and genitalia to <italic><tp:taxon-name>Philhygra larsoni</tp:taxon-name></italic> Klimaszewski and Langor. However, it may be distinguished from <italic><tp:taxon-name>Philhygra larsoni</tp:taxon-name></italic> by the smaller and darker body, quadrate or transverse antennal articles 4–10 and by the median lobe of the aedeagus with a more elongate apical part of the tubus in lateral view.
                        </p></tp:treatment-sec><tp:treatment-sec><!--Section generated to contain objects referenced in tp:taxon-treatment.--><fig id="F2" position="float" orientation="portrait"><label>Figures 7–12.</label><caption><p>Body images in dorsal view: <bold>7</bold> <italic><tp:taxon-name>Atheta (Microdota) microelytrata</tp:taxon-name></italic> Klimaszewski &amp; Godin, sp. n. <bold>8</bold> <italic><tp:taxon-name>Atheta (Microdota) riparia</tp:taxon-name></italic> Klimaszewski &amp; Godin, sp. n. <bold>9</bold> <italic><tp:taxon-name>Philhygra pseudolarsoni</tp:taxon-name></italic> Klimaszewski &amp; Godin, sp. n. <bold>10</bold> <italic><tp:taxon-name>Philhygra terrestris</tp:taxon-name></italic> Klimaszewski &amp; Godin, sp. n. <bold>11</bold> <italic><tp:taxon-name>Boreophilia herschelensis</tp:taxon-name></italic> Klimaszewski and Godin, sp. n. <bold>12</bold> <italic><tp:taxon-name>Boreophilia davidgei</tp:taxon-name></italic> Klimaszewski &amp; Godin, sp. n.</p></caption><graphic xmlns:xlink="http://www.w3.org/1999/xlink" xlink:href="ZooKeys-186-207-g002.jpg" position="float" orientation="portrait" xlink:type="simple"/></fig><fig id="F4" position="float" orientation="portrait"><label>Figures 22–31.</label><caption><p>Median lobe of aedeagus and spermatheca (view as specified) of <italic><tp:taxon-name>Atheta (Microdota) microelytrata</tp:taxon-name></italic> Klimaszewski and Godin, sp. n. <bold>22</bold> lateral <bold>23</bold> lateral; <italic><tp:taxon-name>Atheta (Microdota) riparia</tp:taxon-name></italic> Klimaszewski &amp; Godin, sp. n. <bold>24</bold> lateral <bold>25</bold> lateral; <italic><tp:taxon-name>Philhygra pseudolarsoni</tp:taxon-name></italic> Klimaszewski &amp; Godin, sp. n. <bold>26</bold> lateral; <italic><tp:taxon-name>Philhygra terrestris</tp:taxon-name></italic> Klimaszewski &amp; Godin, sp. n. <bold>27</bold> lateral; <italic><tp:taxon-name>Boreophilia herschelensis</tp:taxon-name></italic> Klimaszewski &amp; Godin, sp. n. <bold>28</bold> dorsal <bold>29</bold> lateral <bold>30</bold> lateral; <italic><tp:taxon-name>Boreophilia davidgei</tp:taxon-name></italic> Klimaszewski &amp; Godin, sp. n. <bold>31</bold> lateral.</p></caption><graphic xmlns:xlink="http://www.w3.org/1999/xlink" xlink:href="ZooKeys-186-207-g004.jpg" position="float" orientation="portrait" xlink:type="simple"/></fig><fig id="F6" position="float" orientation="portrait"><label>Figures 44–55.</label><caption><p>Male and female terite and sternite 8: <italic><tp:taxon-name>Atheta (Microdota) microelytrata</tp:taxon-name></italic> Klimaszewski &amp; Godin, sp. n. <bold>44, 45</bold> male <bold>46, 47</bold> female; <italic><tp:taxon-name>Atheta (Microdota) riparia</tp:taxon-name></italic> Klimaszewski &amp; Godin, sp. n. <bold>48, 49</bold> male <bold>50, 51</bold> female; <italic><tp:taxon-name>Philhygra pseudolarsoni</tp:taxon-name></italic> Klimaszewski &amp; Godin, sp. n. <bold>52, 53</bold>, male  <bold>54, 55</bold> female.</p></caption><graphic xmlns:xlink="http://www.w3.org/1999/xlink" xlink:href="ZooKeys-186-207-g006.jpg" position="float" orientation="portrait" xlink:type="simple"/></fig></tp:treatment-sec></tp:taxon-treatment>
