# Supplementary material for: Further contributions to the aleocharine fauna of the Yukon Territory, Canada (Coleoptera, Staphylinidae)
Source: Zookeys. 2012 Apr 26;(186):207–37. doi: 10.3897/zookeys.186.2674 (PMC3349195; doi:10.3897/zookeys.186.2674)
Supplement: XML Treatment for Philhygra terrestris [file zookeys.186.2674-treatment24.xml]

<!DOCTYPE tp:taxon-treatment
  PUBLIC "-//TaxonX//DTD Taxonomic Treatment Publishing DTD v0 20100105//EN" "tax-treatment-NSO.dtd">
<tp:taxon-treatment xmlns:tp="http://www.plazi.org/taxpub"><tp:treatment-meta><mixed-citation publication-type="journal"><person-group><name><surname>Klimaszewski</surname><given-names>Jan</given-names></name><name><surname>Godin</surname><given-names>Benoit</given-names></name><name><surname>Bourdon</surname><given-names>Caroline</given-names></name></person-group><article-title>Further contributions to the aleocharine fauna of the Yukon Territory, Canada (Coleoptera, Staphylinidae)</article-title><source>Zookeys</source><day>26</day><month>4</month><year>2012</year><volume>2012</volume><issue>186</issue><fpage>207</fpage><lpage>237</lpage><pub-id pub-id-type="doi">10.3897/zookeys.186.2674</pub-id></mixed-citation></tp:treatment-meta><tp:nomenclature><tp:taxon-name>
                            <tp:taxon-name-part taxon-name-part-type="genus">Philhygra</tp:taxon-name-part>
                            <tp:taxon-name-part taxon-name-part-type="species">terrestris</tp:taxon-name-part>
                        <object-id xmlns:xlink="http://www.w3.org/1999/xlink" xlink:type="simple">urn:lsid:zoobank.org:act:246EBFF8-C0AE-43D6-98D9-C99289EE7B47</object-id>
								<object-id xmlns:xlink="http://www.w3.org/1999/xlink" xlink:type="simple">http://species-id.net/wiki/Philhygra_terrestris</object-id>
								</tp:taxon-name><tp:taxon-authority>Klimaszewski &amp; Godin</tp:taxon-authority><tp:taxon-status xmlns:xlink="http://www.w3.org/1999/xlink" xlink:type="simple">sp. n.</tp:taxon-status><xref ref-type="fig" rid="F2">Figs 10</xref><xref ref-type="fig" rid="F4">27</xref><xref ref-type="fig" rid="F7">56, 57</xref></tp:nomenclature><tp:treatment-sec sec-type="Holotype"><title>Holotype</title><p>(male)<bold>.</bold> Canada, Yukon, Whitehorse, Paddy’s Pond, 60.7067, -135.0917, 26.V.2007, 649 m, litter sifting, mixed forest (aspen and white spruce), B. Godin (LFC).
                        </p><p><bold>Etymology.</bold> This species name is an adjective that derives from the Latin word <italic>terra</italic> (ground, earth, soil).
                        </p><p><bold>Diagnosis.</bold> Body narrowly subparallel, head and abdomen black, pronotum and elytra brown, basal article of antenna and legs yellowish (<xref ref-type="fig" rid="F2">Fig. 10</xref>); strongly glossy, with fine, dense punctation and meshed microsculpture on forebody; head round, distinctly narrower than pronotum with eyes as long as postocular region of head; antennae slender with articles 4–5 elongate, 6–10 subquadrate; pronotum slightly transverse and almost as wide as elytra; elytra at suture slightly longer than pronotum; length 2.9–3.0 mm (<xref ref-type="fig" rid="F2">Fig. 10</xref>). MALE: tergite 8 widely arcuate apically (<xref ref-type="fig" rid="F7">Fig. 56</xref>); sternite 8 elongate and rounded apically (<xref ref-type="fig" rid="F7">Fig. 57</xref>); aedeagus with apex of median lobe broadly produced and with tubus constricted basally in lateral view (<xref ref-type="fig" rid="F4">Fig. 27</xref>).
                        </p><p>Female. unknown.</p><p><bold>Distribution.</bold> This species is known only from Whitehorse in the Yukon but it may be more widely distributed in the boreal zone of Canada and Alaska.
                        </p><p><bold>Bionomics.</bold> This species was collected in May from ground litter.
                        </p><p><bold>Comments.</bold> This species is unique in the shape of the median lobe of the aedeagus in lateral view.
                        </p></tp:treatment-sec><tp:treatment-sec><!--Section generated to contain objects referenced in tp:taxon-treatment.--><fig id="F2" position="float" orientation="portrait"><label>Figures 7–12.</label><caption><p>Body images in dorsal view: <bold>7</bold> <italic><tp:taxon-name>Atheta (Microdota) microelytrata</tp:taxon-name></italic> Klimaszewski &amp; Godin, sp. n. <bold>8</bold> <italic><tp:taxon-name>Atheta (Microdota) riparia</tp:taxon-name></italic> Klimaszewski &amp; Godin, sp. n. <bold>9</bold> <italic><tp:taxon-name>Philhygra pseudolarsoni</tp:taxon-name></italic> Klimaszewski &amp; Godin, sp. n. <bold>10</bold> <italic><tp:taxon-name>Philhygra terrestris</tp:taxon-name></italic> Klimaszewski &amp; Godin, sp. n. <bold>11</bold> <italic><tp:taxon-name>Boreophilia herschelensis</tp:taxon-name></italic> Klimaszewski and Godin, sp. n. <bold>12</bold> <italic><tp:taxon-name>Boreophilia davidgei</tp:taxon-name></italic> Klimaszewski &amp; Godin, sp. n.</p></caption><graphic xmlns:xlink="http://www.w3.org/1999/xlink" xlink:href="ZooKeys-186-207-g002.jpg" position="float" orientation="portrait" xlink:type="simple"/></fig><fig id="F4" position="float" orientation="portrait"><label>Figures 22–31.</label><caption><p>Median lobe of aedeagus and spermatheca (view as specified) of <italic><tp:taxon-name>Atheta (Microdota) microelytrata</tp:taxon-name></italic> Klimaszewski and Godin, sp. n. <bold>22</bold> lateral <bold>23</bold> lateral; <italic><tp:taxon-name>Atheta (Microdota) riparia</tp:taxon-name></italic> Klimaszewski &amp; Godin, sp. n. <bold>24</bold> lateral <bold>25</bold> lateral; <italic><tp:taxon-name>Philhygra pseudolarsoni</tp:taxon-name></italic> Klimaszewski &amp; Godin, sp. n. <bold>26</bold> lateral; <italic><tp:taxon-name>Philhygra terrestris</tp:taxon-name></italic> Klimaszewski &amp; Godin, sp. n. <bold>27</bold> lateral; <italic><tp:taxon-name>Boreophilia herschelensis</tp:taxon-name></italic> Klimaszewski &amp; Godin, sp. n. <bold>28</bold> dorsal <bold>29</bold> lateral <bold>30</bold> lateral; <italic><tp:taxon-name>Boreophilia davidgei</tp:taxon-name></italic> Klimaszewski &amp; Godin, sp. n. <bold>31</bold> lateral.</p></caption><graphic xmlns:xlink="http://www.w3.org/1999/xlink" xlink:href="ZooKeys-186-207-g004.jpg" position="float" orientation="portrait" xlink:type="simple"/></fig><fig id="F7" position="float" orientation="portrait"><label>Figures 56–63.</label><caption><p>Male and female tergite and sternite 8: <italic><tp:taxon-name>Philhygra terrestris</tp:taxon-name></italic> Klimaszewski &amp; Godin, sp. n. <bold>56, 57</bold> male; <italic><tp:taxon-name>Boreophilia herschelensis</tp:taxon-name></italic> Klimaszewski &amp; Godin, p. n. <bold>58, 59</bold> male<bold>60, 61</bold> female; <italic><tp:taxon-name>Boreophilia davidgei</tp:taxon-name></italic> Klimaszewski &amp; Godin, sp. n. <bold>62, 63</bold> female.</p></caption><graphic xmlns:xlink="http://www.w3.org/1999/xlink" xlink:href="ZooKeys-186-207-g007.jpg" position="float" orientation="portrait" xlink:type="simple"/></fig></tp:treatment-sec></tp:taxon-treatment>
