# Supplementary material for: Further contributions to the aleocharine fauna of the Yukon Territory, Canada (Coleoptera, Staphylinidae)
Source: Zookeys. 2012 Apr 26;(186):207–37. doi: 10.3897/zookeys.186.2674 (PMC3349195; doi:10.3897/zookeys.186.2674)
Supplement: XML Treatment for Boreophilia herschelensis [file zookeys.186.2674-treatment26.xml]

<!DOCTYPE tp:taxon-treatment
  PUBLIC "-//TaxonX//DTD Taxonomic Treatment Publishing DTD v0 20100105//EN" "tax-treatment-NSO.dtd">
<tp:taxon-treatment xmlns:tp="http://www.plazi.org/taxpub"><tp:treatment-meta><mixed-citation publication-type="journal"><person-group><name><surname>Klimaszewski</surname><given-names>Jan</given-names></name><name><surname>Godin</surname><given-names>Benoit</given-names></name><name><surname>Bourdon</surname><given-names>Caroline</given-names></name></person-group><article-title>Further contributions to the aleocharine fauna of the Yukon Territory, Canada (Coleoptera, Staphylinidae)</article-title><source>Zookeys</source><day>26</day><month>4</month><year>2012</year><volume>2012</volume><issue>186</issue><fpage>207</fpage><lpage>237</lpage><pub-id pub-id-type="doi">10.3897/zookeys.186.2674</pub-id></mixed-citation></tp:treatment-meta><tp:nomenclature><tp:taxon-name>
                            <tp:taxon-name-part taxon-name-part-type="genus">Boreophilia</tp:taxon-name-part>
                            <tp:taxon-name-part taxon-name-part-type="species">herschelensis</tp:taxon-name-part>
                        <object-id xmlns:xlink="http://www.w3.org/1999/xlink" xlink:type="simple">urn:lsid:zoobank.org:act:DD1259D2-69BE-4A73-B26F-DEA59F7F47D0</object-id>
								<object-id xmlns:xlink="http://www.w3.org/1999/xlink" xlink:type="simple">http://species-id.net/wiki/Boreophilia_herschelensis</object-id>
								</tp:taxon-name><tp:taxon-authority>Klimaszewski &amp; Godin</tp:taxon-authority><tp:taxon-status xmlns:xlink="http://www.w3.org/1999/xlink" xlink:type="simple">sp. n.</tp:taxon-status><xref ref-type="fig" rid="F2">Figs 11</xref><xref ref-type="fig" rid="F4">28–30</xref><xref ref-type="fig" rid="F7">58–61</xref></tp:nomenclature><tp:treatment-sec sec-type="Holotype"><title>Holotype</title><p>(female)<bold>.</bold> Canada, Yukon, Herschel Island, 69.5706, -138.902, 13.VI.2007, 5 m, pitfall trap, site dominated by <italic><tp:taxon-name>Carex</tp:taxon-name></italic> and grasses with presence of willows (ATOR) – alluvial fan, D.G. Reid (LFC).
                        </p></tp:treatment-sec><tp:treatment-sec sec-type="Paratypes"><title>Paratypes. </title><p>Labeled as the holotype except: 1–3.VI.2007 (ECW) 1 male; 7.VI.2007 (ECW) 2 males; 10.VI.2007 (CNC) 1 male; 15.VI.2007 (ECW) 1 female; 17.VI.2007 (ECW) 1 male, 1 female; 19.VI.2007 (ECW) 1 female; 16.VII.2007 (LFC) 1 male, 1 female; 21.VII.2007 (ECW) 2 females; 31.VII.2007 (LFC) 1 male; 7.VI.2008 (ECW) 2 females; 7.VII.2008 (ECW) 2 females; 15.VII.2008 (ECW) 1 female; 11.VIII.2008 (ECW) 1 female.</p></tp:treatment-sec><tp:treatment-sec sec-type="Etymology"><title>Etymology.</title><p>Named for the type locality, Herschel Island.</p></tp:treatment-sec><tp:treatment-sec sec-type="Diagnosis"><title>Diagnosis.</title><p>Body narrow, subparallel, head and pronotum about the same width, elytra and abdomen slightly wider, uniformly black (<xref ref-type="fig" rid="F2">Fig. 11</xref>); surface matte except for slightly glossy abdomen; pubescence fine, punctation weak and moderately dense, meshed microsculpture pronounced on forebody; head round, slightly flattened medially and with eyes about as long as postocular region of head; antennae slender, articles 4–5 slightly elongate, 6–10 subquadrate, last article elongate; pronotum transverse, narrower at base and widest at middle; elytra at suture slightly longer than or as long as pronotum; abdomen subparallel for most of its length; length 2.8–3.0 mm (<xref ref-type="fig" rid="F2">Fig. 11</xref>). MALE: tergite 8 transverse and truncate apically (<xref ref-type="fig" rid="F7">Fig. 58</xref>); sternite 8 slightly elongate and rounded apically (<xref ref-type="fig" rid="F7">Fig. 59</xref>); median lobe of aedeagus with straight tubus in lateral view and with apex short and narrow (<xref ref-type="fig" rid="F4">Fig. 29</xref>), dorsal aspect as illustrated (<xref ref-type="fig" rid="F4">Fig. 28</xref>). FEMALE: tergite 8 transverse and truncate apically (<xref ref-type="fig" rid="F7">Fig. 60</xref>); sternite 8 slightly elongate and rounded apically (<xref ref-type="fig" rid="F7">Fig. 61</xref>); spermatheca S-shaped, capsule consisting of a globular apical part with a small invagination, stem sinuate (<xref ref-type="fig" rid="F4">Fig. 30</xref>).
                        </p><p>The following combination of characters distinguishes this species from other congeners: narrow, subparallel and uniformly black body, integument of forebody matte and with dense microsculpture, median lobe of aedeagus narrow apically and spermatheca S-shaped.</p></tp:treatment-sec><tp:treatment-sec sec-type="Distribution"><title>Distribution.</title><p>This Nearctic species is known only from the type locality on Herschel Island, Yukon.</p></tp:treatment-sec><tp:treatment-sec sec-type="Bionomics"><title>Bionomics.</title><p>Adults were collected in June and July on an alluvial fan.</p></tp:treatment-sec><tp:treatment-sec sec-type="Comments"><title>Comments.</title><p>This species is superficially similar to <italic><tp:taxon-name>Boreophilia nomensis</tp:taxon-name></italic> Casey (=<italic><tp:taxon-name>Boreophilia caseyiana</tp:taxon-name></italic> Lohse) but differs by its uniformly black body and aedeagus with evenly narrow apical part of median lobe in lateral view.
                        </p></tp:treatment-sec><tp:treatment-sec><!--Section generated to contain objects referenced in tp:taxon-treatment.--><fig id="F2" position="float" orientation="portrait"><label>Figures 7–12.</label><caption><p>Body images in dorsal view: <bold>7</bold> <italic><tp:taxon-name>Atheta (Microdota) microelytrata</tp:taxon-name></italic> Klimaszewski &amp; Godin, sp. n. <bold>8</bold> <italic><tp:taxon-name>Atheta (Microdota) riparia</tp:taxon-name></italic> Klimaszewski &amp; Godin, sp. n. <bold>9</bold> <italic><tp:taxon-name>Philhygra pseudolarsoni</tp:taxon-name></italic> Klimaszewski &amp; Godin, sp. n. <bold>10</bold> <italic><tp:taxon-name>Philhygra terrestris</tp:taxon-name></italic> Klimaszewski &amp; Godin, sp. n. <bold>11</bold> <italic><tp:taxon-name>Boreophilia herschelensis</tp:taxon-name></italic> Klimaszewski and Godin, sp. n. <bold>12</bold> <italic><tp:taxon-name>Boreophilia davidgei</tp:taxon-name></italic> Klimaszewski &amp; Godin, sp. n.</p></caption><graphic xmlns:xlink="http://www.w3.org/1999/xlink" xlink:href="ZooKeys-186-207-g002.jpg" position="float" orientation="portrait" xlink:type="simple"/></fig><fig id="F4" position="float" orientation="portrait"><label>Figures 22–31.</label><caption><p>Median lobe of aedeagus and spermatheca (view as specified) of <italic><tp:taxon-name>Atheta (Microdota) microelytrata</tp:taxon-name></italic> Klimaszewski and Godin, sp. n. <bold>22</bold> lateral <bold>23</bold> lateral; <italic><tp:taxon-name>Atheta (Microdota) riparia</tp:taxon-name></italic> Klimaszewski &amp; Godin, sp. n. <bold>24</bold> lateral <bold>25</bold> lateral; <italic><tp:taxon-name>Philhygra pseudolarsoni</tp:taxon-name></italic> Klimaszewski &amp; Godin, sp. n. <bold>26</bold> lateral; <italic><tp:taxon-name>Philhygra terrestris</tp:taxon-name></italic> Klimaszewski &amp; Godin, sp. n. <bold>27</bold> lateral; <italic><tp:taxon-name>Boreophilia herschelensis</tp:taxon-name></italic> Klimaszewski &amp; Godin, sp. n. <bold>28</bold> dorsal <bold>29</bold> lateral <bold>30</bold> lateral; <italic><tp:taxon-name>Boreophilia davidgei</tp:taxon-name></italic> Klimaszewski &amp; Godin, sp. n. <bold>31</bold> lateral.</p></caption><graphic xmlns:xlink="http://www.w3.org/1999/xlink" xlink:href="ZooKeys-186-207-g004.jpg" position="float" orientation="portrait" xlink:type="simple"/></fig><fig id="F7" position="float" orientation="portrait"><label>Figures 56–63.</label><caption><p>Male and female tergite and sternite 8: <italic><tp:taxon-name>Philhygra terrestris</tp:taxon-name></italic> Klimaszewski &amp; Godin, sp. n. <bold>56, 57</bold> male; <italic><tp:taxon-name>Boreophilia herschelensis</tp:taxon-name></italic> Klimaszewski &amp; Godin, p. n. <bold>58, 59</bold> male<bold>60, 61</bold> female; <italic><tp:taxon-name>Boreophilia davidgei</tp:taxon-name></italic> Klimaszewski &amp; Godin, sp. n. <bold>62, 63</bold> female.</p></caption><graphic xmlns:xlink="http://www.w3.org/1999/xlink" xlink:href="ZooKeys-186-207-g007.jpg" position="float" orientation="portrait" xlink:type="simple"/></fig></tp:treatment-sec></tp:taxon-treatment>
