# Supplementary material for: Further contributions to the aleocharine fauna of the Yukon Territory, Canada (Coleoptera, Staphylinidae)
Source: Zookeys. 2012 Apr 26;(186):207–37. doi: 10.3897/zookeys.186.2674 (PMC3349195; doi:10.3897/zookeys.186.2674)
Supplement: XML Treatment for Boreophilia davidgei [file zookeys.186.2674-treatment27.xml]

<!DOCTYPE tp:taxon-treatment
  PUBLIC "-//TaxonX//DTD Taxonomic Treatment Publishing DTD v0 20100105//EN" "tax-treatment-NSO.dtd">
<tp:taxon-treatment xmlns:tp="http://www.plazi.org/taxpub"><tp:treatment-meta><mixed-citation publication-type="journal"><person-group><name><surname>Klimaszewski</surname><given-names>Jan</given-names></name><name><surname>Godin</surname><given-names>Benoit</given-names></name><name><surname>Bourdon</surname><given-names>Caroline</given-names></name></person-group><article-title>Further contributions to the aleocharine fauna of the Yukon Territory, Canada (Coleoptera, Staphylinidae)</article-title><source>Zookeys</source><day>26</day><month>4</month><year>2012</year><volume>2012</volume><issue>186</issue><fpage>207</fpage><lpage>237</lpage><pub-id pub-id-type="doi">10.3897/zookeys.186.2674</pub-id></mixed-citation></tp:treatment-meta><tp:nomenclature><tp:taxon-name>
                            <tp:taxon-name-part taxon-name-part-type="genus">Boreophilia</tp:taxon-name-part>
                            <tp:taxon-name-part taxon-name-part-type="species">davidgei</tp:taxon-name-part>
                        <object-id xmlns:xlink="http://www.w3.org/1999/xlink" xlink:type="simple">urn:lsid:zoobank.org:act:6561B1F8-3DFD-4745-B5F3-7A3131152979</object-id>
								<object-id xmlns:xlink="http://www.w3.org/1999/xlink" xlink:type="simple">http://species-id.net/wiki/Boreophilia_davidgei</object-id>
								</tp:taxon-name><tp:taxon-authority>Klimaszewski &amp; Godin</tp:taxon-authority><tp:taxon-status xmlns:xlink="http://www.w3.org/1999/xlink" xlink:type="simple">sp. n.</tp:taxon-status><xref ref-type="fig" rid="F2">Figs 12</xref><xref ref-type="fig" rid="F4">31</xref><xref ref-type="fig" rid="F7">62, 63</xref></tp:nomenclature><tp:treatment-sec sec-type="Holotype"><title>Holotype</title><p>(female). Canada, Yukon, EMAN Plot, Cadet Camp, 60.5951, -134.9499, 20.IX.2006, 760 m, pitfall trap, mature white spruce and feathermoss forest, coll. EP Yukon, AJK (LFC).</p></tp:treatment-sec><tp:treatment-sec sec-type="Paratypes"><title>Paratypes.</title><p>Canada, Yukon, EMAN Plot, Cadet Camp, 60.5951, -134.9499, 29.V.2006, 760 m, pitfall trap, mature white spruce and feathermoss forest, EP Yu<!--PageBreak-->kon, AHW (ECW) 1 female; same data except: 15.V.2002, JF (ECW) 1 female; 12.VI.2002, EV (ECW) 1 female; 18.X.2002, FD (CNC) 2 females; 8.VII.2003, LMK31Y. LJ (ECW) 1 female; Fireweed Dr., 60.6014, -134.9387, 23.IX.2000, 772 m, pitfall trap, mixed pine and willow forest, EP Yukon (ECW) 1 female; Whitehorse, Granger, 60.7078, -135.0971, 5.VIII.2007, 657 m, soil sifting, black spruce stand, B. Godin (ECW, LFC) 2 females; same data except: 25.VIII.2007 (LFC) 1 female; Whitehorse, Paddy’s Pond, 60.7067, -135.0917, 16.IX.2007, 649 m, litter sifting, mixed aspen and white spruce forest, B. Godin (ECW) 1 female; Upper Liard, Albert Creek, 60.0522, -128.928, 8.VII.2000, 699 m, deciduous litter sifting, B. Godin (ECW, LFC) 2 females.</p></tp:treatment-sec><tp:treatment-sec sec-type="Etymology"><title>Etymology.</title><p>Named for Douglas Davidge, biological technician (ECW), who supported the second author in his work for 20 years.</p></tp:treatment-sec><tp:treatment-sec sec-type="Diagnosis"><title>Diagnosis.</title><p>Body narrow, subparallel, head narrower than pronotum, elytra and abdomen slightly wider, uniformly brown with appendages yellowish-brown and antennae yellow, or with head and abdomen dark brown and rest of body light brown (<xref ref-type="fig" rid="F2">Fig. 12</xref>); surface moderately glossy; pubescence fine, punctation weak and moderately dense, meshed microsculpture pronounced on forebody; head round, slightly flattened medially and with eyes about as long as postocular region of head; antennae slender, articles 4–5 slightly elongate, 6–10 subquadrate to slightly transverse, last article elongate; pronotum transverse, widest in basal half; elytra at suture slightly longer than pronotum; abdomen broadly arcuate laterally; length 2.8–2.9 mm (<xref ref-type="fig" rid="F2">Fig. 12</xref>). MALE: unknown. FEMALE: tergite 8 transverse and truncate apically (<xref ref-type="fig" rid="F7">Fig. 62</xref>); sternite 8 slightly elongate and rounded apically (<xref ref-type="fig" rid="F7">Fig. 63</xref>); spermatheca S-shaped, capsule elongate, stem short and sinuate (<xref ref-type="fig" rid="F4">Fig. 31</xref>).
                        </p><p>The following combination of characters distinguishes this species from other congeners: body narrow, subparallel and brown, with pronotum, elytra and legs lighter, antennae yellowish, surface of forebody moderately glossy and with dense microsculpture, and spermatheca short and S-shaped.</p></tp:treatment-sec><tp:treatment-sec sec-type="Distribution"><title>Distribution.</title><p>This Nearctic species is known only from the type localities in the Yukon Territory.</p></tp:treatment-sec><tp:treatment-sec sec-type="Bionomics"><title>Bionomics.</title><p>Adults were collected from May to September from soil and organic litter.</p></tp:treatment-sec><tp:treatment-sec sec-type="Comments"><title>Comments.</title><p>This species may be easily distinguished by the unique shape of the spermatheca.</p><fig id="F4" position="float" orientation="portrait"><label>Figures 22–31.</label><caption><p>Median lobe of aedeagus and spermatheca (view as specified) of <italic><tp:taxon-name>Atheta (Microdota) microelytrata</tp:taxon-name></italic> Klimaszewski and Godin, sp. n. <bold>22</bold> lateral <bold>23</bold> lateral; <italic><tp:taxon-name>Atheta (Microdota) riparia</tp:taxon-name></italic> Klimaszewski &amp; Godin, sp. n. <bold>24</bold> lateral <bold>25</bold> lateral; <italic><tp:taxon-name>Philhygra pseudolarsoni</tp:taxon-name></italic> Klimaszewski &amp; Godin, sp. n. <bold>26</bold> lateral; <italic><tp:taxon-name>Philhygra terrestris</tp:taxon-name></italic> Klimaszewski &amp; Godin, sp. n. <bold>27</bold> lateral; <italic><tp:taxon-name>Boreophilia herschelensis</tp:taxon-name></italic> Klimaszewski &amp; Godin, sp. n. <bold>28</bold> dorsal <bold>29</bold> lateral <bold>30</bold> lateral; <italic><tp:taxon-name>Boreophilia davidgei</tp:taxon-name></italic> Klimaszewski &amp; Godin, sp. n. <bold>31</bold> lateral.</p></caption><graphic xmlns:xlink="http://www.w3.org/1999/xlink" xlink:href="ZooKeys-186-207-g004.jpg" position="float" orientation="portrait" xlink:type="simple"/></fig><fig id="F5" position="float" orientation="portrait"><label>Figures 32–43.</label><caption><p>Male and female tergite and sternite 8: <italic><tp:taxon-name>Ocyusa yukonensis</tp:taxon-name></italic> Klimaszewski &amp; Godin, sp. n. <bold>32, 33</bold> male; <italic><tp:taxon-name>Acrotona horwoodae</tp:taxon-name></italic> Klimaszewski &amp; Godin, sp. n. <bold>34, 35</bold>, male <bold>36, 37</bold>, female <italic><tp:taxon-name>Amischa praelonga</tp:taxon-name></italic> (Casey) <bold>38, 39</bold> female; <italic><tp:taxon-name>Atheta (Datomicra) whitehorsensis</tp:taxon-name></italic> Klimaszewski &amp; Godin, sp. n.  <bold>40, 41</bold> male <bold>42, 43</bold> female.</p></caption><graphic xmlns:xlink="http://www.w3.org/1999/xlink" xlink:href="ZooKeys-186-207-g005.jpg" position="float" orientation="portrait" xlink:type="simple"/></fig><fig id="F6" position="float" orientation="portrait"><label>Figures 44–55.</label><caption><p>Male and female terite and sternite 8: <italic><tp:taxon-name>Atheta (Microdota) microelytrata</tp:taxon-name></italic> Klimaszewski &amp; Godin, sp. n. <bold>44, 45</bold> male <bold>46, 47</bold> female; <italic><tp:taxon-name>Atheta (Microdota) riparia</tp:taxon-name></italic> Klimaszewski &amp; Godin, sp. n. <bold>48, 49</bold> male <bold>50, 51</bold> female; <italic><tp:taxon-name>Philhygra pseudolarsoni</tp:taxon-name></italic> Klimaszewski &amp; Godin, sp. n. <bold>52, 53</bold>, male  <bold>54, 55</bold> female.</p></caption><graphic xmlns:xlink="http://www.w3.org/1999/xlink" xlink:href="ZooKeys-186-207-g006.jpg" position="float" orientation="portrait" xlink:type="simple"/></fig><fig id="F7" position="float" orientation="portrait"><label>Figures 56–63.</label><caption><p>Male and female tergite and sternite 8: <italic><tp:taxon-name>Philhygra terrestris</tp:taxon-name></italic> Klimaszewski &amp; Godin, sp. n. <bold>56, 57</bold> male; <italic><tp:taxon-name>Boreophilia herschelensis</tp:taxon-name></italic> Klimaszewski &amp; Godin, p. n. <bold>58, 59</bold> male<bold>60, 61</bold> female; <italic><tp:taxon-name>Boreophilia davidgei</tp:taxon-name></italic> Klimaszewski &amp; Godin, sp. n. <bold>62, 63</bold> female.</p></caption><graphic xmlns:xlink="http://www.w3.org/1999/xlink" xlink:href="ZooKeys-186-207-g007.jpg" position="float" orientation="portrait" xlink:type="simple"/></fig></tp:treatment-sec><tp:treatment-sec><!--Section generated to contain objects referenced in tp:taxon-treatment.--><fig id="F2" position="float" orientation="portrait"><label>Figures 7–12.</label><caption><p>Body images in dorsal view: <bold>7</bold> <italic><tp:taxon-name>Atheta (Microdota) microelytrata</tp:taxon-name></italic> Klimaszewski &amp; Godin, sp. n. <bold>8</bold> <italic><tp:taxon-name>Atheta (Microdota) riparia</tp:taxon-name></italic> Klimaszewski &amp; Godin, sp. n. <bold>9</bold> <italic><tp:taxon-name>Philhygra pseudolarsoni</tp:taxon-name></italic> Klimaszewski &amp; Godin, sp. n. <bold>10</bold> <italic><tp:taxon-name>Philhygra terrestris</tp:taxon-name></italic> Klimaszewski &amp; Godin, sp. n. <bold>11</bold> <italic><tp:taxon-name>Boreophilia herschelensis</tp:taxon-name></italic> Klimaszewski and Godin, sp. n. <bold>12</bold> <italic><tp:taxon-name>Boreophilia davidgei</tp:taxon-name></italic> Klimaszewski &amp; Godin, sp. n.</p></caption><graphic xmlns:xlink="http://www.w3.org/1999/xlink" xlink:href="ZooKeys-186-207-g002.jpg" position="float" orientation="portrait" xlink:type="simple"/></fig></tp:treatment-sec></tp:taxon-treatment>
